# Supplementary material for: Genome-wide characterization and sequence polymorphism analyses of cysteine-rich poly comb-like protein in Glycine max
Source: Front Plant Sci. 2022 Sep 20;13:996265. doi: 10.3389/fpls.2022.996265 (PMC9531024; doi:10.3389/fpls.2022.996265)
Supplement: Supplementary Table 1 — Transcription factor ID, taxonomic ID and predict sub-cellular localization. [file Data_Sheet_1.xlsx]

## Sheet: S1
Glycine soja						Glycine max					Brassica rapa						Zea mays							Arabidopsis thaliana							Oryza sativa subsp. Indica							Cajanus cajan							Selaginella moellendorffii
Serial Number	TF ID	Tax ID	Tag	Protien location		Serial Number	TF ID	Gene name	protien location		Serial Number	TF ID	Tax ID	Tag	Protien location		Serial Number	TF ID	Common name	Tax ID	Tag	Protien location		Serial Number	TF ID	Common name	Tax ID	Tag	Protien location		Serial Number	Tf ID	Common name	Tax ID	Tag	Protien laoction		Serial Number	TF ID	Common name	Tax ID	Tag	Protien location		Serial Number	TF ID	Common name	Tax ID	Tag
1	KHN02738.1	3848	GsCPP-1	Nucleous		1	Glyma.01G236300.1.p	GmCPP-1	Nucleous		1	XP_009108686.1	3711	BrCPP-1	Nucleous		1	GRMZM2G015097	LOC100284254	4577	ZmCPP-1	Extracellular		1	AT2G20110.1	T2G17.9, TCX6	3702	AtCPP-1	Nucleous		1	BGIOSGA000780-PA	OsI_03825	39946	OrCPP-1	Nucleous		1	C.cajan_07490	KK1_007695	3821	CcaCPP-1	Nucleous		1	37441	SELMODRAFT_37438	88036	SmCPP-1
2	KHN06651.1	3848	GsCPP-2	Extracellular		2	Glyma.04G081700.1.p	GmCPP-2	Nucleous		2	XP_009108694.1	3711	BrCPP-2	Nucleous		2	GRMZM2G059678	Zm.30314	4577	ZmCPP-2	Extracellular		2	AT3G04850.1	T9J14.20, TCX4	3702	AtCPP-2	Nucleous		2	BGIOSGA006708-PA	OsI_06724	39946	OrCPP-2	Nucleous		2	C.cajan_11080	KK1_011404	3821	CcaCPP-2	Nucleous		2	420712	SELMODRAFT_420712	88036	SmCPP-2
3	KHN10215.1	3848	GsCPP-3	Nucleous		3	Glyma.05G229900.1.p	GmCPP-3	Nucleous		3	XP_009109067.1	3711	BrCPP-3	Nucleous		3	GRMZM2G060170	LOC100284420	4577	ZmCPP-3	Extracellular		3	AT3G16160.1	MSL1.20, TCX8	3702	AtCPP-3	Nucleous		3	BGIOSGA010180-PA		39946	OrCPP-3	Extracellular		3	C.cajan_12894	KK1_013291	3821	CcaCPP-3	Nucleous		3	443191	SELMODRAFT_443191	88036	SmCPP-3
4	KHN15739.1	3848	GsCPP-4	Nucleous		4	Glyma.06G083400.1.p	GmCPP-4	Nucleous		4	XP_009111675.1	3711	BrCPP-4	Nucleous		4	GRMZM2G096600	LOC100282378	4577	ZmCPP-4	Extracellular		4	AT3G22760.1	MWI23.13,	3702	AtCPP-4	Nucleous		4	BGIOSGA015991-PA	OsI_15056	39946	OrCPP-4	Extracellular		4	C.cajan_15673	KK1_016134	3821	CcaCPP-4	Nucleous		4	75102	SELMODRAFT_75102	88036	SmCPP-4
5	KHN18189.1	3848	GsCPP-5	Nucleous		5	Glyma.07G085300.1.p	GmCPP-5	Nucleous		5	XP_009114934.1	3711	BrCPP-5	Nucleous		5	GRMZM2G104246	Zm.22498	4577	ZmCPP-5	Extracellular		5	AT3G22780.1	MWI23.15	3702	AtCPP-5	Nucleous		5	BGIOSGA017747-PA	OsI_20571	39946	OrCPP-5	Extracellular		5	C.cajan_24117	KK1_025480	3821	CcaCPP-5	Nucleous
6	KHN20674.1	3848	GsCpp-6	Nucleous		6	Glyma.08G037400.1.p	GmCPP-6	Nucleous		6	XP_009129079.1	3711	BrCPP-6	Nucleous		6	GRMZM2G153754	Zm.133355	4577	ZmCPP-6	Extracellular		6	AT4G14770.1	SOL2, TCX2	3702	AtCPP-6	Nucleous		6	BGIOSGA020465-PA	OsI_21187	39946	OrCPP-6	Extracellular		6	C.cajan_24939	KK1_025611	3821	CcaCPP-6	Extracellular
7	KHN34110.1	3848	GsCPP-7	Nucleous		7	Glyma.09G191600.1.p	GmCPP-7	Nucleous		7	XP_009129946.1	3711	BrCPP-7	Nucleous		7	GRMZM2G173198	LOC103635832	4577	ZmCPP-7	Extracellular		7	AT4G29000.1	F19B15.30	3702	AtCPP-7	Nucleous		7	BGIOSGA021316-PA	OsI_22807	39946	OrCPP-7	Nucleous
8	KHN35168.1	3848	GsCPP-8	Nucleous		8	Glyma.09G223500.1.p	GmCPP-8	Extracellular		8	XP_009132866.1	3711	BrCPP-8	Extracellular		8	GRMZM2G342588	LOC100381595	4577	ZmCPP-8	Extracellular		8	AT5G25790.1	F18A17.40	3702	AtCPP-8	Nucleous		8	BGIOSGA025242-PA	OsI_25091	39946	OrCPP-8	Extracellular
9	KHN42251.1	3848	GsCPP-9	Extracellular		9	Glyma.10G245500.1.p	GmCPP-9	Nucleous		9	XP_009134792.1	3711	BrCPP-9	Nucleous		9	GRMZM2G366584	CPP6	4577	ZmCPP-9	Nucleous									9	BGIOSGA027072-PA	OsI_29022	39946	OrCPP-9	Extracellular
10	KHN45636.1	3848	GsCPP-10	Nucleous		10	Glyma.11G006900.1.p	GmCPP-10	Nucleous		10	XP_009135824.1	3711	BrCPP-10	Nucleous		10	GRMZM2G388148	LOC100304343	4577	ZmCPP-10	Extracellular									10	BGIOSGA035875-PA	OsI_39028	39946	OrCPP-10	Extracellular
						11	Glyma.17G208500.1.p	GmCPP-11	Extracellular		11	XP_009135825.1	3711	BrCPP-11	Nucleous		11	GRMZM2G701689	pco123576	4577	ZmCPP-11	Nucleous									11	BGIOSGA035877-PA	OsI_39026	39946	OrCPP-11	Extracellular
						13	Glyma.20G149100.1.p	GmCPP-12	Nucleous		12	XP_009135826.1	3711	BrCPP-12	Nucleous
											13	XP_009137820.1	3711	BrCPP-13	Nucleous
											14	XP_009145268.1	3711	BrCPP-14	Nucleous
											15	XP_009148228.1	3711	BrCPP-15	Nucleous
											16	XP_009151097.1	3711	BrCPP-16	Nucleous
[truncated: 6 more columns]

## Sheet: S2
cis-acting elements related to plant development, stress and light responses
Gene name	enhancer	sequence	start	Number of nucleotide	end	farward/reverse	common organisam	functions
GmCPP-1	TCA	TCATCTTCAT	105	9	114	+	Pisum sativum
GmCPP-1	CGTCA-motif	CGTCA	1882	5	1887	+	Hordeum vulgare	cis-acting regulatory element involved in the MeJA-responsiveness
GmCPP-1	AAGAA-motif	GAAAGAA	1517	7	1524	+	Avena sativa
GmCPP-1	AAGAA-motif	gGTAAAGAAA	1736	9	1745	+	Avena sativa
GmCPP-1	MYB	CAACCA	23	6	29	+	Arabidopsis thaliana
GmCPP-1	MYB	CAACCA	146	6	152	-	Arabidopsis thaliana
GmCPP-1	MYB	CAACCA	878	6	884	-	Arabidopsis thaliana
GmCPP-1	MYB	CAACCA	1637	6	1643	-	Arabidopsis thaliana
GmCPP-1	MYB	TAACCA	1932	6	1938	-	Arabidopsis thaliana
GmCPP-1	MYB	CAACCA	2070	6	2076	-	Arabidopsis thaliana
GmCPP-1	MBS	CAACTG	1685	6	1691	+	Arabidopsis thaliana	MYB binding site involved in drought-inducibility
GmCPP-1	Sp1	GGGCGG	2104	6	2110	-	Oryza sativa	light responsive element
GmCPP-1	CAAT-box	CAAAT	7	5	12	+	Pisum sativum	common cis-acting element in promoter and enhancer regions
GmCPP-1	CAAT-box	CCAAT	113	5	118	-	Arabidopsis thaliana	common cis-acting element in promoter and enhancer regions
GmCPP-1	CAAT-box	CAAT	127	4	131	-	Nicotiana glutinosa
GmCPP-1	CAAT-box	CAAAT	143	5	148	-	Pisum sativum	common cis-acting element in promoter and enhancer regions
GmCPP-1	CAAT-box	CAAAT	192	5	197	+	Pisum sativum	common cis-acting element in promoter and enhancer regions
GmCPP-1	CAAT-box	CAAT	214	4	218	+	Nicotiana glutinosa
GmCPP-1	CAAT-box	CAAAT	298	5	303	+	Pisum sativum	common cis-acting element in promoter and enhancer regions
GmCPP-1	CAAT-box	CAAT	365	4	369	+	Nicotiana glutinosa
GmCPP-1	CAAT-box	CAAT	418	4	422	+	Nicotiana glutinosa
GmCPP-1	CAAT-box	CAAT	507	4	511	-	Nicotiana glutinosa
GmCPP-1	CAAT-box	CAAT	519	4	523	+	Nicotiana glutinosa
GmCPP-1	CAAT-box	CAAT	536	4	540	+	Nicotiana glutinosa
GmCPP-1	CAAT-box	CAAT	567	4	571	-	Nicotiana glutinosa
GmCPP-1	CAAT-box	CAAT	576	4	580	+	Nicotiana glutinosa
GmCPP-1	CAAT-box	CAAAT	583	5	588	+	Pisum sativum	common cis-acting element in promoter and enhancer regions
GmCPP-1	CAAT-box	CAAT	597	4	601	+	Nicotiana glutinosa
GmCPP-1	CAAT-box	CCAAT	612	5	617	+	Arabidopsis thaliana	common cis-acting element in promoter and enhancer regions
GmCPP-1	CAAT-box	CAAT	613	4	617	+	Nicotiana glutinosa
GmCPP-1	CAAT-box	CAAT	628	4	632	+	Nicotiana glutinosa
GmCPP-1	CAAT-box	CAAAT	652	5	657	-	Pisum sativum	common cis-acting element in promoter and enhancer regions
GmCPP-1	CAAT-box	CAAT	713	4	717	-	Nicotiana glutinosa
GmCPP-1	CAAT-box	CCAAT	871	5	876	-	Arabidopsis thaliana	common cis-acting element in promoter and enhancer regions
GmCPP-1	CAAT-box	CAAT	935	4	939	-	Nicotiana glutinosa
GmCPP-1	CAAT-box	CAAAT	1031	5	1036	+	Pisum sativum	common cis-acting element in promoter and enhancer regions
GmCPP-1	CAAT-box	CAAAT	1150	5	1155	+	Pisum sativum	common cis-acting element in promoter and enhancer regions
GmCPP-1	CAAT-box	CAAT	1156	4	1160	-	Nicotiana glutinosa
GmCPP-1	CAAT-box	CCAAT	1198	5	1203	-	Arabidopsis thaliana	common cis-acting element in promoter and enhancer regions
GmCPP-1	CAAT-box	CAAT	1206	4	1210	-	Nicotiana glutinosa
GmCPP-1	CAAT-box	CAAAT	1233	5	1238	+	Pisum sativum	common cis-acting element in promoter and enhancer regions
GmCPP-1	CAAT-box	CAAT	1241	4	1245	+	Nicotiana glutinosa
GmCPP-1	CAAT-box	CAAT	1315	4	1319	+	Nicotiana glutinosa
GmCPP-1	CAAT-box	CAAAT	1426	5	1431	+	Pisum sativum	common cis-acting element in promoter and enhancer regions
GmCPP-1	CAAT-box	CAAT	1454	4	1458	-	Nicotiana glutinosa
GmCPP-1	CAAT-box	CCAAT	1503	5	1508	+	Arabidopsis thaliana	common cis-acting element in promoter and enhancer regions
GmCPP-1	CAAT-box	CAAT	1504	4	1508	+	Nicotiana glutinosa
GmCPP-1	CAAT-box	CAAAT	1607	5	1612	+	Pisum sativum	common cis-acting element in promoter and enhancer regions
GmCPP-1	CAAT-box	CAAAT	1621	5	1626	+	Pisum sativum	common cis-acting element in promoter and enhancer regions
GmCPP-1	CAAT-box	CAAT	1633	4	1637	-	Nicotiana glutinosa
GmCPP-1	CAAT-box	CAAAT	1697	5	1702	+	Pisum sativum	common cis-acting element in promoter and enhancer regions
GmCPP-1	CAAT-box	CAAT	1710	4	1714	-	Nicotiana glutinosa
GmCPP-1	CAAT-box	CAAAT	1742	5	1747	+	Pisum sativum	common cis-acting element in promoter and enhancer regions
GmCPP-1	CAAT-box	CAAAT	1837	5	1842	+	Pisum sativum	common cis-acting element in promoter and enhancer regions
GmCPP-1	CAAT-box	CAAT	1895	4	1899	-	Nicotiana glutinosa
GmCPP-1	MYB-like sequence	TAACCA	1932	6	1938	-	Arabidopsis thaliana
GmCPP-1	ERE	ATTTTAAA	561	8	569	-	Nicotiana glutinos
GmCPP-1	ERE	ATTTTAAA	733	8	741	-	Nicotiana glutinos
GmCPP-1	ERE	ATTTTAAA	1485	8	1493	-	Nicotiana glutinos
GmCPP-1	TC-rich repeats	GTTTTCTTAC	470	9	479	-	Nicotiana tabacum	cis-acting element involved in defense and stress responsiveness
GmCPP-1	TC-rich repeats	GTTTTCTTAC	1969	9	1978	-	Nicotiana tabacum	cis-acting element involved in defense and stress responsiveness
GmCPP-1	Myb	TAACTG	1114	6	1120	-	Arabidopsis thaliana
GmCPP-1	Myb	TAACTG	1123	6	1129	-	Arabidopsis thaliana
GmCPP-1	Myb	CAACTG	1685	6	1691	+	Arabidopsis thaliana
GmCPP-1	Myb	TAACTG	1911	6	1917	-	Arabidopsis thaliana
GmCPP-1	Myb	TAACTG	2015	6	2021	+	Arabidopsis thaliana
GmCPP-1	WRE3	CCACCT	498	6	504	+	Pisum sativum
GmCPP-1	AT~TATA-box	TATATA	489	6	495	+	Arabidopsis thaliana
GmCPP-1	AT~TATA-box	TATATA	764	6	770	+	Arabidopsis thaliana
GmCPP-1	AT~TATA-box	TATATA	1825	6	1831	-	Arabidopsis thaliana
GmCPP-1	STRE	AGGGG	2161	5	2166	-	Arabidopsis thaliana
GmCPP-1	WUN-motif	AAATTACT	1613	8	1621	+	Nicotiana glutinosa
GmCPP-1	AE-box	AGAAACTT	703	8	711	+	Arabidopsis thaliana	part of a module for light response
GmCPP-1	AE-box	AGAAACAA	1801	8	1809	+	Arabidopsis thaliana	part of a module for light response
GmCPP-1		motif_sequence	1391	4	1395	-	organism	short_function
GmCPP-1		motif_sequence	1564	4	1568	-	organism	short_function
GmCPP-1		motif_sequence	1676	4	1680	+	organism	short_function
GmCPP-1		motif_sequence	1790	4	1794	-	organism	short_function
GmCPP-1		motif_sequence	2009	4	2013	-	organism	short_function
GmCPP-1		motif_sequence	2061	4	2065	-	organism	short_function
GmCPP-1	Unnamed__4	CTCC	496	4	500	+	Petroselinum hortense
GmCPP-1	Unnamed__4	CTCC	1088	4	1092	-	Petroselinum hortense
GmCPP-1	Unnamed__4	CTCC	1111	4	1115	+	Petroselinum hortense
GmCPP-1	Unnamed__4	CTCC	1346	4	1350	-	Petroselinum hortense
GmCPP-1	Unnamed__4	CTCC	1402	4	1406	-	Petroselinum hortense
GmCPP-1	Unnamed__4	CTCC	1564	4	1568	-	Petroselinum hortense
GmCPP-1	Unnamed__4	CTCC	1944	4	1948	-	Petroselinum hortense
GmCPP-1	Unnamed__4	CTCC	2101	4	2105	+	Petroselinum hortense
GmCPP-1	Unnamed__4	CTCC	2109	4	2113	+	Petroselinum hortense
GmCPP-1	Unnamed__4	CTCC	2129	4	2133	-	Petroselinum hortense
GmCPP-1	Unnamed__4	CTCC	2170	4	2174	+	Petroselinum hortense
GmCPP-1	ABRE	ACGTG	792	5	797	-	Arabidopsis thaliana	cis-acting element involved in the abscisic acid responsiveness
GmCPP-1	MBSI	TTTTTACGGTTA	819	11	830	-	Petunia hybrida	MYB binding site involved in flavonoid biosynthetic genes regulation
GmCPP-1	MYC	CATTTG	142	6	148	+	Arabidopsis thaliana
GmCPP-1	MYC	CATTTG	192	6	198	-	Arabidopsis thaliana
GmCPP-1	G-Box	CACGTT	792	6	798	+	Pisum sativum	cis-acting regulatory element involved in light responsiveness
GmCPP-1	TATA	TATAAAAT	751	8	759	+	Arabidopsis thaliana
GmCPP-1	TGACG-motif	TGACG	1882	5	1887	-	Hordeum vulgare	cis-acting regulatory element involved in the MeJA-responsiveness
GmCPP-1	TATC-box	TATCCCA	608	7	615	+	Oryza sativa	cis-acting element involved in gibberellin-responsiveness
GmCPP-1	ARE	AAACCA	248	6	254	+	Zea mays	cis-acting regulatory element essential for the anaerobic induction
GmCPP-1	ARE	AAACCA	374	6	380	+	Zea mays	cis-acting regulatory element essential for the anaerobic induction
GmCPP-1	ARE	AAACCA	454	6	460	+	Zea mays	cis-acting regulatory element essential for the anaerobic induction
GmCPP-1	P-box	CCTTTTG	317	7	324	+	Oryza sativa	gibberellin-responsive element
GmCPP-1	Unnamed__1	CGTGG	894	5	899	+	Zea mays
GmCPP-1	Unnamed__1	CGTGG	914	5	919	+	Zea mays
GmCPP-1	Unnamed__1	CGTGG	1245	5	1250	+	Zea mays
GmCPP-1	Unnamed__2	AACCTAACCT	2026	9	2035	-	Petroselinum hortense
GmCPP-1	H-box	CCTACCNNNNNNNCTNNNNA	1665	9	1674	+	Phaseolus vulgaris
GmCPP-1	LTR	CCGAAA	438	6	444	+	Hordeum vulgare	cis-acting element involved in low-temperature responsiveness
GmCPP-1	LTR	CCGAAA	1262	6	1268	+	Hordeum vulgare	cis-acting element involved in low-temperature responsiveness
GmCPP-1	HMG-TATA-region	CTATAAATACATTTC	303	14	317	+	Lycopersicon esculentum	cis-acting regulatory element
GmCPP-1	TATA-box	ccTATAAAaa	467	9	476	+	Arabidopsis thaliana	core promoter element around -30 of transcription start
GmCPP-1	TATA-box	TATA	469	4	473	+	Arabidopsis thaliana	core promoter element around -30 of transcription start
GmCPP-1	TATA-box	TATA	480	4	484	+	Arabidopsis thaliana	core promoter element around -30 of transcription start
GmCPP-1	TATA-box	ATATAT	488	6	494	+	Brassica napus	core promoter element around -30 of transcription start
GmCPP-1	TATA-box	TATATA	489	6	495	+	Arabidopsis thaliana	core promoter element around -30 of transcription start
GmCPP-1	TATA-box	TATA	491	4	495	+	Arabidopsis thaliana	core promoter element around -30 of transcription start
GmCPP-1	TATA-box	ATATAT	538	6	544	+	Brassica napus	core promoter element around -30 of transcription start
GmCPP-1	TATA-box	TATA	539	4	543	+	Arabidopsis thaliana	core promoter element around -30 of transcription start
GmCPP-1	TATA-box	TATAAA	604	6	610	-	Helianthus annuus	core promoter element around -30 of transcription start
GmCPP-1	TATA-box	TATAA	605	5	610	-	Arabidopsis thaliana	core promoter element around -30 of transcription start
GmCPP-1	TATA-box	TATA	606	4	610	+	Arabidopsis thaliana	core promoter element around -30 of transcription start
GmCPP-1	TATA-box	TATA	616	4	620	+	Arabidopsis thaliana	core promoter element around -30 of transcription start
GmCPP-1	TATA-box	ATATAA	719	6	725	+	Brassica oleracea	core promoter element around -30 of transcription start
GmCPP-1	TATA-box	TATA	720	4	724	+	Arabidopsis thaliana	core promoter element around -30 of transcription start
GmCPP-1	TATA-box	TATAAAT	724	7	731	-	Brassica juncea	core promoter element around -30 of transcription start
GmCPP-1	TATA-box	TATAAA	725	6	731	-	Helianthus annuus	core promoter element around -30 of transcription start
GmCPP-1	TATA-box	TATAA	726	5	731	-	Arabidopsis thaliana	core promoter element around -30 of transcription start
GmCPP-1	TATA-box	TATA	727	4	731	+	Arabidopsis thaliana	core promoter element around -30 of transcription start
GmCPP-1	TATA-box	ATTATA	749	6	755	+	Brassica napus	core promoter element around -30 of transcription start
GmCPP-1	TATA-box	TATAA	750	5	755	-	Arabidopsis thaliana	core promoter element around -30 of transcription start
GmCPP-1	TATA-box	TATA	751	4	755	+	Arabidopsis thaliana	core promoter element around -30 of transcription start
GmCPP-1	TATA-box	ATTATA	762	6	768	+	Brassica napus	core promoter element around -30 of transcription start
GmCPP-1	TATA-box	TATATAA	763	7	770	-	Arabidopsis thaliana	core promoter element around -30 of transcription start
GmCPP-1	TATA-box	TATATA	764	6	770	+	Arabidopsis thaliana	core promoter element around -30 of transcription start
GmCPP-1	TATA-box	ATATAA	765	6	771	+	Brassica oleracea	core promoter element around -30 of transcription start
GmCPP-1	TATA-box	TATA	766	4	770	+	Arabidopsis thaliana	core promoter element around -30 of transcription start
GmCPP-1	TATA-box	ATATAT	784	6	790	+	Brassica napus	core promoter element around -30 of transcription start
GmCPP-1	TATA-box	TATA	785	4	789	+	Arabidopsis thaliana	core promoter element around -30 of transcription start
GmCPP-1	TATA-box	TATA	1078	4	1082	+	Arabidopsis thaliana	core promoter element around -30 of transcription start
GmCPP-1	TATA-box	TATAA	1160	5	1165	-	Arabidopsis thaliana	core promoter element around -30 of transcription start
GmCPP-1	TATA-box	TATA	1161	4	1165	-	Arabidopsis thaliana	core promoter element around -30 of transcription start
GmCPP-1	TATA-box	ATATAT	1450	6	1456	-	Brassica napus	core promoter element around -30 of transcription start
GmCPP-1	TATA-box	TATA	1451	4	1455	-	Arabidopsis thaliana	core promoter element around -30 of transcription start
GmCPP-1	TATA-box	ATATAA	1568	6	1574	+	Brassica oleracea	core promoter element around -30 of transcription start
GmCPP-1	TATA-box	TATA	1569	4	1573	-	Arabidopsis thaliana	core promoter element around -30 of transcription start
GmCPP-1	TATA-box	ATTATA	1601	6	1607	+	Brassica napus	core promoter element around -30 of transcription start
GmCPP-1	TATA-box	TATAA	1602	5	1607	-	Arabidopsis thaliana	core promoter element around -30 of transcription start
GmCPP-1	TATA-box	TATA	1603	4	1607	-	Arabidopsis thaliana	core promoter element around -30 of transcription start
GmCPP-1	TATA-box	ATATAT	1824	6	1830	-	Brassica napus	core promoter element around -30 of transcription start
GmCPP-1	TATA-box	TATATA	1825	6	1831	-	Arabidopsis thaliana	core promoter element around -30 of transcription start
GmCPP-1	TATA-box	TATA	1827	4	1831	-	Arabidopsis thaliana	core promoter element around -30 of transcription start
GmCPP-1	TATA-box	TATAA	1935	5	1940	-	Arabidopsis thaliana	core promoter element around -30 of transcription start
GmCPP-1	TATA-box	TATA	1936	4	1940	-	Arabidopsis thaliana	core promoter element around -30 of transcription start
GmCPP-1	TATA-box	ccTATAAAaa	2019	9	2028	-	Arabidopsis thaliana	core promoter element around -30 of transcription start
GmCPP-1	TATA-box	TATAAA	2021	6	2027	-	Helianthus annuus	core promoter element around -30 of transcription start
GmCPP-1	TATA-box	TATAA	2022	5	2027	-	Arabidopsis thaliana	core promoter element around -30 of transcription start
GmCPP-1	TATA-box	TATA	2023	4	2027	-	Arabidopsis thaliana	core promoter element around -30 of transcription start
GmCPP-1	TCA-element	CCATCTTTTT	826	9	835	-	Nicotiana tabacum	cis-acting element involved in salicylic acid responsiveness
GmCPP-1	TCT-motif	TCTTAC	1918	6	1924	-	Arabidopsis thaliana	part of a light responsive element
GmCPP-1	TCT-motif	TCTTAC	2141	6	2147	+	Arabidopsis thaliana	part of a light responsive element
GmCPP-1	TCT-motif	TCTTAC	2165	6	2171	+	Arabidopsis thaliana	part of a light responsive element
GmCPP-1	Myc	TCTCTTA	2139	7	2146	+	Arabidopsis thaliana
GmCPP-1	as-1	TGACG	1882	5	1887	-	Arabidopsis thaliana
GmCPP-1	G-box	CACGAC	987	6	993	+	Zea mays	cis-acting regulatory element involved in light responsiveness
GmCPP-1	chs-CMA1a	TTACTTAA	173	8	181	-	Daucus carota	part of a light responsive element
GmCPP-1	chs-CMA1a	TTACTTAA	1914	8	1922	-	Daucus carota	part of a light responsive element
GmCPP-2	Myb-binding site	CAACAG	2346	6	2352	+	Nicotiana tabacum
GmCPP-2	Unnamed__1	GAATTTAATTAA	1318	11	1329	-	Glycine max	60K protein binding site
GmCPP-2	NON	CAACGGCCACG	2086	10	2096	+	Nicotiana tabacum
GmCPP-2	MYC	CATGTG	816	6	822	+	Arabidopsis thaliana
GmCPP-2	TATA	TATAAAAT	1267	8	1275	+	Arabidopsis thaliana
GmCPP-2	TATA	TATAAAAT	1927	8	1935	-	Arabidopsis thaliana
GmCPP-2	G-Box	CACGTT	532	6	538	+	Pisum sativum	cis-acting regulatory element involved in light responsiveness
GmCPP-2	O2-site	GATGATGTGG	802	9	811	-	Zea mays	cis-acting regulatory element involved in zein metabolism regulation
GmCPP-2	O2-site	GTTGACGTGA	857	9	866	-	Zea mays	cis-acting regulatory element involved in zein metabolism regulation
GmCPP-2	TGACG-motif	TGACG	2048	5	2053	-	Hordeum vulgare	cis-acting regulatory element involved in the MeJA-responsiveness
GmCPP-2	TGACG-motif	TGACG	2308	5	2313	+	Hordeum vulgare	cis-acting regulatory element involved in the MeJA-responsiveness
GmCPP-2	TGACG-motif	TGACG	2325	5	2330	+	Hordeum vulgare	cis-acting regulatory element involved in the MeJA-responsiveness
GmCPP-2	Myc	TCTCTTA	1036	7	1043	+	Arabidopsis thaliana
GmCPP-2	Myc	TCTCTTA	2259	7	2266	+	Arabidopsis thaliana
GmCPP-2	as-1	TGACG	2048	5	2053	-	Arabidopsis thaliana
GmCPP-2	as-1	TGACG	2308	5	2313	+	Arabidopsis thaliana
GmCPP-2	as-1	TGACG	2325	5	2330	+	Arabidopsis thaliana
GmCPP-2	TCT-motif	TCTTAC	1812	6	1818	-	Arabidopsis thaliana	part of a light responsive element
GmCPP-2	G-box	TAACACGTAG	1177	9	1186	-	Brassica oleracea	cis-acting regulatory element involved in light responsiveness
GmCPP-2	GATA-motif	AAGATAAGATT	1948	10	1958	-	Arabidopsis thaliana	part of a light responsive element
GmCPP-2	Box 4	ATTAAT	236	6	242	+	Petroselinum crispum	part of a conserved DNA module involved in light responsiveness
GmCPP-2	Box 4	ATTAAT	478	6	484	+	Petroselinum crispum	part of a conserved DNA module involved in light responsiveness
GmCPP-2	Box 4	ATTAAT	1246	6	1252	-	Petroselinum crispum	part of a conserved DNA module involved in light responsiveness
GmCPP-2	Box 4	ATTAAT	1317	6	1323	-	Petroselinum crispum	part of a conserved DNA module involved in light responsiveness
GmCPP-2	Box 4	ATTAAT	1785	6	1791	-	Petroselinum crispum	part of a conserved DNA module involved in light responsiveness
GmCPP-2	LTR	CCGAAA	2058	6	2064	+	Hordeum vulgare	cis-acting element involved in low-temperature responsiveness
GmCPP-2	LTR	CCGAAA	2246	6	2252	+	Hordeum vulgare	cis-acting element involved in low-temperature responsiveness
GmCPP-2	LTR	CCGAAA	2380	6	2386	-	Hordeum vulgare	cis-acting element involved in low-temperature responsiveness
GmCPP-2	LTR	CCGAAA	2483	6	2489	+	Hordeum vulgare	cis-acting element involved in low-temperature responsiveness
GmCPP-2	GA-motif	ATAGATAA	1040	8	1048	-	Arabidopsis thaliana	part of a light responsive element
GmCPP-2	3-AF1 binding site	TAAGAGAGGAA	2255	10	2265	-	Solanum tuberosum	light responsive element
GmCPP-2	TATA-box	TACAAAA	107	7	114	-	Oryza sativa	core promoter element around -30 of transcription start
GmCPP-2	TATA-box	TATAAAT	240	7	247	-	Brassica juncea	core promoter element around -30 of transcription start
GmCPP-2	TATA-box	TATAAA	241	6	247	-	Helianthus annuus	core promoter element around -30 of transcription start
GmCPP-2	TATA-box	TATAA	242	5	247	-	Arabidopsis thaliana	core promoter element around -30 of transcription start
GmCPP-2	TATA-box	TATA	243	4	247	+	Arabidopsis thaliana	core promoter element around -30 of transcription start
GmCPP-2	TATA-box	ccTATAAAaa	305	9	314	-	Arabidopsis thaliana	core promoter element around -30 of transcription start
GmCPP-2	TATA-box	TATAAA	307	6	313	-	Helianthus annuus	core promoter element around -30 of transcription start
GmCPP-2	TATA-box	TATAA	308	5	313	-	Arabidopsis thaliana	core promoter element around -30 of transcription start
GmCPP-2	TATA-box	TATA	309	4	313	+	Arabidopsis thaliana	core promoter element around -30 of transcription start
GmCPP-2	TATA-box	TATAAAA	377	7	384	-	Pisum sativum	core promoter element around -30 of transcription start
GmCPP-2	TATA-box	TATAAA	378	6	384	-	Helianthus annuus	core promoter element around -30 of transcription start
GmCPP-2	TATA-box	TATATAA	379	7	386	-	Arabidopsis thaliana	core promoter element around -30 of transcription start
GmCPP-2	TATA-box	TATATA	380	6	386	+	Arabidopsis thaliana	core promoter element around -30 of transcription start
GmCPP-2	TATA-box	ATATAT	381	6	387	+	Brassica napus	core promoter element around -30 of transcription start
GmCPP-2	TATA-box	TATA	382	4	386	+	Arabidopsis thaliana	core promoter element around -30 of transcription start
GmCPP-2	TATA-box	ATATAT	390	6	396	+	Brassica napus	core promoter element around -30 of transcription start
GmCPP-2	TATA-box	TATA	391	4	395	+	Arabidopsis thaliana	core promoter element around -30 of transcription start
GmCPP-2	TATA-box	TATATTTATATTT	603	12	615	-	Avena sativa	core promoter element around -30 of transcription start
GmCPP-2	TATA-box	ATATAA	605	6	611	+	Brassica oleracea	core promoter element around -30 of transcription start
GmCPP-2	TATA-box	TATA	606	4	610	+	Arabidopsis thaliana	core promoter element around -30 of transcription start
GmCPP-2	TATA-box	ATATAT	639	6	645	+	Brassica napus	core promoter element around -30 of transcription start
GmCPP-2	TATA-box	TATA	640	4	644	+	Arabidopsis thaliana	core promoter element around -30 of transcription start
GmCPP-2	TATA-box	TATATAA	650	7	657	-	Arabidopsis thaliana	core promoter element around -30 of transcription start
GmCPP-2	TATA-box	TATATA	651	6	657	+	Arabidopsis thaliana	core promoter element around -30 of transcription start
GmCPP-2	TATA-box	ATATAT	652	6	658	+	Brassica napus	core promoter element around -30 of transcription start
GmCPP-2	TATA-box	TATA	653	4	657	+	Arabidopsis thaliana	core promoter element around -30 of transcription start
GmCPP-2	TATA-box	ccTATAAAaa	933	9	942	+	Arabidopsis thaliana	core promoter element around -30 of transcription start
GmCPP-2	TATA-box	TATA	935	4	939	+	Arabidopsis thaliana	core promoter element around -30 of transcription start
GmCPP-2	TATA-box	ATATAT	952	6	958	+	Brassica napus	core promoter element around -30 of transcription start
GmCPP-2	TATA-box	TATA	953	4	957	+	Arabidopsis thaliana	core promoter element around -30 of transcription start
GmCPP-2	TATA-box	TATAAAT	1052	7	1059	-	Brassica juncea	core promoter element around -30 of transcription start
GmCPP-2	TATA-box	TATAAA	1053	6	1059	-	Helianthus annuus	core promoter element around -30 of transcription start
GmCPP-2	TATA-box	TATAA	1054	5	1059	-	Arabidopsis thaliana	core promoter element around -30 of transcription start
GmCPP-2	TATA-box	TATA	1055	4	1059	+	Arabidopsis thaliana	core promoter element around -30 of transcription start
GmCPP-2	TATA-box	TATAA	1130	5	1135	-	Arabidopsis thaliana	core promoter element around -30 of transcription start
GmCPP-2	TATA-box	TATA	1131	4	1135	+	Arabidopsis thaliana	core promoter element around -30 of transcription start
GmCPP-2	TATA-box	ATATAA	1140	6	1146	+	Brassica oleracea	core promoter element around -30 of transcription start
GmCPP-2	TATA-box	TATA	1141	4	1145	+	Arabidopsis thaliana	core promoter element around -30 of transcription start
GmCPP-2	TATA-box	ATATAA	1167	6	1173	+	Brassica oleracea	core promoter element around -30 of transcription start
GmCPP-2	TATA-box	TATA	1168	4	1172	+	Arabidopsis thaliana	core promoter element around -30 of transcription start
GmCPP-2	TATA-box	ATTATA	1207	6	1213	+	Brassica napus	core promoter element around -30 of transcription start
GmCPP-2	TATA-box	TATAA	1208	5	1213	-	Arabidopsis thaliana	core promoter element around -30 of transcription start
GmCPP-2	TATA-box	TATA	1209	4	1213	+	Arabidopsis thaliana	core promoter element around -30 of transcription start
GmCPP-2	TATA-box	ATTATA	1213	6	1219	+	Brassica napus	core promoter element around -30 of transcription start
GmCPP-2	TATA-box	TATAA	1214	5	1219	-	Arabidopsis thaliana	core promoter element around -30 of transcription start
GmCPP-2	TATA-box	TATA	1215	4	1219	+	Arabidopsis thaliana	core promoter element around -30 of transcription start
GmCPP-2	TATA-box	TATAAAT	1224	7	1231	-	Brassica juncea	core promoter element around -30 of transcription start
GmCPP-2	TATA-box	TATAAA	1225	6	1231	-	Helianthus annuus	core promoter element around -30 of transcription start
GmCPP-2	TATA-box	TATAA	1226	5	1231	-	Arabidopsis thaliana	core promoter element around -30 of transcription start
GmCPP-2	TATA-box	TATA	1227	4	1231	+	Arabidopsis thaliana	core promoter element around -30 of transcription start
GmCPP-2	TATA-box	ATTATA	1250	6	1256	+	Brassica napus	core promoter element around -30 of transcription start
GmCPP-2	TATA-box	TATAA	1251	5	1256	-	Arabidopsis thaliana	core promoter element around -30 of transcription start
GmCPP-2	TATA-box	TATA	1252	4	1256	-	Arabidopsis thaliana	core promoter element around -30 of transcription start
GmCPP-2	TATA-box	TATATAA	1264	7	1271	-	Arabidopsis thaliana	core promoter element around -30 of transcription start
GmCPP-2	TATA-box	TATATA	1265	6	1271	-	Arabidopsis thaliana	core promoter element around -30 of transcription start
GmCPP-2	TATA-box	ATATAA	1266	6	1272	+	Brassica oleracea	core promoter element around -30 of transcription start
GmCPP-2	TATA-box	TATA	1267	4	1271	-	Arabidopsis thaliana	core promoter element around -30 of transcription start
GmCPP-2	TATA-box	ATATAT	1279	6	1285	-	Brassica napus	core promoter element around -30 of transcription start
GmCPP-2	TATA-box	TATA	1280	4	1284	-	Arabidopsis thaliana	core promoter element around -30 of transcription start
GmCPP-2	TATA-box	ATATAT	1286	6	1292	-	Brassica napus	core promoter element around -30 of transcription start
GmCPP-2	TATA-box	TATATA	1287	6	1293	-	Arabidopsis thaliana	core promoter element around -30 of transcription start
GmCPP-2	TATA-box	ATATAT	1288	6	1294	-	Brassica napus	core promoter element around -30 of transcription start
GmCPP-2	TATA-box	TATA	1289	4	1293	-	Arabidopsis thaliana	core promoter element around -30 of transcription start
GmCPP-2	TATA-box	ATATAT	1333	6	1339	-	Brassica napus	core promoter element around -30 of transcription start
GmCPP-2	TATA-box	TATATA	1334	6	1340	-	Arabidopsis thaliana	core promoter element around -30 of transcription start
GmCPP-2	TATA-box	ATATAA	1335	6	1341	+	Brassica oleracea	core promoter element around -30 of transcription start
GmCPP-2	TATA-box	TATA	1336	4	1340	-	Arabidopsis thaliana	core promoter element around -30 of transcription start
GmCPP-2	TATA-box	ATTATA	1352	6	1358	+	Brassica napus	core promoter element around -30 of transcription start
GmCPP-2	TATA-box	TATAA	1353	5	1358	-	Arabidopsis thaliana	core promoter element around -30 of transcription start
GmCPP-2	TATA-box	TATA	1354	4	1358	-	Arabidopsis thaliana	core promoter element around -30 of transcription start
GmCPP-2	TATA-box	TATTTAAA	1361	8	1369	-	Arabidopsis thaliana	core promoter element around -30 of transcription start
GmCPP-2	TATA-box	ccTATAAAaa	1415	9	1424	+	Arabidopsis thaliana	core promoter element around -30 of transcription start
GmCPP-2	TATA-box	TATA	1441	4	1445	-	Arabidopsis thaliana	core promoter element around -30 of transcription start
GmCPP-2	TATA-box	ATATAT	1592	6	1598	-	Brassica napus	core promoter element around -30 of transcription start
GmCPP-2	TATA-box	TATA	1593	4	1597	-	Arabidopsis thaliana	core promoter element around -30 of transcription start
GmCPP-2	TATA-box	ATATAA	1637	6	1643	+	Brassica oleracea	core promoter element around -30 of transcription start
GmCPP-2	TATA-box	TATA	1638	4	1642	-	Arabidopsis thaliana	core promoter element around -30 of transcription start
GmCPP-2	TATA-box	TATAA	1803	5	1808	-	Arabidopsis thaliana	core promoter element around -30 of transcription start
GmCPP-2	TATA-box	TATA	1804	4	1808	-	Arabidopsis thaliana	core promoter element around -30 of transcription start
GmCPP-2	TATA-box	TATA	1821	4	1825	-	Arabidopsis thaliana	core promoter element around -30 of transcription start
GmCPP-2	TATA-box	TATAAAA	1928	7	1935	-	Pisum sativum	core promoter element around -30 of transcription start
GmCPP-2	TATA-box	TATAAA	1929	6	1935	-	Helianthus annuus	core promoter element around -30 of transcription start
GmCPP-2	TATA-box	TATAA	1930	5	1935	-	Arabidopsis thaliana	core promoter element around -30 of transcription start
GmCPP-2	TATA-box	TATA	1931	4	1935	-	Arabidopsis thaliana	core promoter element around -30 of transcription start
GmCPP-2	GARE-motif	TCTGTTG	2346	7	2353	-	Brassica oleracea	gibberellin-responsive element
GmCPP-2	CCAAT-box	CAACGG	2086	6	2092	+	Hordeum vulgare	MYBHv1 binding site
GmCPP-2	CCAAT-box	CAACGG	2270	6	2276	-	Hordeum vulgare	MYBHv1 binding site
GmCPP-2	CAAT-box	CAAT	28	4	32	+	Nicotiana glutinosa
GmCPP-2	CAAT-box	CAAT	41	4	45	-	Nicotiana glutinosa
GmCPP-2	CAAT-box	CCAAT	122	5	127	-	Arabidopsis thaliana	common cis-acting element in promoter and enhancer regions
GmCPP-2	CAAT-box	CAAAT	191	5	196	-	Pisum sativum	common cis-acting element in promoter and enhancer regions
GmCPP-2	CAAT-box	CAAAT	222	5	227	-	Pisum sativum	common cis-acting element in promoter and enhancer regions
GmCPP-2	CAAT-box	CAAT	274	4	278	+	Nicotiana glutinosa
GmCPP-2	CAAT-box	CAAT	318	4	322	+	Nicotiana glutinosa
GmCPP-2	CAAT-box	CAAAT	345	5	350	+	Pisum sativum	common cis-acting element in promoter and enhancer regions
GmCPP-2	CAAT-box	CCAAT	351	5	356	+	Arabidopsis thaliana	common cis-acting element in promoter and enhancer regions
GmCPP-2	CAAT-box	CAAT	352	4	356	+	Nicotiana glutinosa
GmCPP-2	CAAT-box	CCAAT	404	5	409	+	Arabidopsis thaliana	common cis-acting element in promoter and enhancer regions
GmCPP-2	CAAT-box	CAAT	405	4	409	+	Nicotiana glutinosa
GmCPP-2	CAAT-box	CAAAT	582	5	587	-	Pisum sativum	common cis-acting element in promoter and enhancer regions
GmCPP-2	CAAT-box	CAAT	704	4	708	-	Nicotiana glutinosa
GmCPP-2	CAAT-box	CAAT	731	4	735	+	Nicotiana glutinosa
GmCPP-2	CAAT-box	CAAT	762	4	766	+	Nicotiana glutinosa
GmCPP-2	CAAT-box	CAAT	766	4	770	-	Nicotiana glutinosa
GmCPP-2	CAAT-box	CAAT	834	4	838	-	Nicotiana glutinosa
GmCPP-2	CAAT-box	CAAT	844	4	848	+	Nicotiana glutinosa
GmCPP-2	CAAT-box	CAAT	899	4	903	-	Nicotiana glutinosa
GmCPP-2	CAAT-box	CAAAT	925	5	930	+	Pisum sativum	common cis-acting element in promoter and enhancer regions
GmCPP-2	CAAT-box	CAAAT	949	5	954	+	Pisum sativum	common cis-acting element in promoter and enhancer regions
GmCPP-2	CAAT-box	CAAT	1050	4	1054	+	Nicotiana glutinosa
GmCPP-2	CAAT-box	CAAT	1079	4	1083	-	Nicotiana glutinosa
GmCPP-2	CAAT-box	CAAT	1088	4	1092	+	Nicotiana glutinosa
GmCPP-2	CAAT-box	CAAT	1138	4	1142	+	Nicotiana glutinosa
GmCPP-2	CAAT-box	CAAT	1172	4	1176	-	Nicotiana glutinosa
GmCPP-2	CAAT-box	CAAAT	1232	5	1237	-	Pisum sativum	common cis-acting element in promoter and enhancer regions
GmCPP-2	CAAT-box	CAAT	1340	4	1344	-	Nicotiana glutinosa
GmCPP-2	CAAT-box	CAAT	1350	4	1354	+	Nicotiana glutinosa
GmCPP-2	CAAT-box	CAAT	1498	4	1502	-	Nicotiana glutinosa
GmCPP-2	CAAT-box	CAAT	1603	4	1607	+	Nicotiana glutinosa
GmCPP-2	CAAT-box	CAAT	1649	4	1653	-	Nicotiana glutinosa
GmCPP-2	CAAT-box	CAAAT	1696	5	1701	+	Pisum sativum	common cis-acting element in promoter and enhancer regions
GmCPP-2	CAAT-box	CAAT	1702	4	1706	+	Nicotiana glutinosa
GmCPP-2	CAAT-box	CAAAT	1920	5	1925	-	Pisum sativum	common cis-acting element in promoter and enhancer regions
GmCPP-2	CAAT-box	TGCCAAC	1968	7	1975	+	Petunia hybrida	common cis-acting element in promoter and enhancer regions
GmCPP-2	CAAT-box	CAAAT	1974	5	1979	+	Pisum sativum	common cis-acting element in promoter and enhancer regions
GmCPP-2	CAAT-box	CAAT	2025	4	2029	+	Nicotiana glutinosa
GmCPP-2	CAAT-box	CAAT	2105	4	2109	+	Nicotiana glutinosa
GmCPP-2	CAAT-box	CAAT	2160	4	2164	+	Nicotiana glutinosa
GmCPP-2	CAAT-box	CAAT	2224	4	2228	+	Nicotiana glutinosa
GmCPP-2	CAAT-box	CAAT	2284	4	2288	+	Nicotiana glutinosa
GmCPP-2	CAAT-box	CAAT	2431	4	2435	-	Nicotiana glutinosa
GmCPP-2	CAAT-box	CAAT	2435	4	2439	+	Nicotiana glutinosa
GmCPP-2	GT1-motif	GGTTAA	1778	6	1784	+	Arabidopsis thaliana	light responsive element
GmCPP-2	ERE	ATTTCATA	1385	8	1393	+	Nicotiana glutinos
GmCPP-2	ERE	ATTTTAAA	1714	8	1722	-	Nicotiana glutinos
GmCPP-2	ERE	ATTTTAAA	1770	8	1778	-	Nicotiana glutinos
GmCPP-2	CAT-box	GCCACT	2312	6	2318	+	Arabidopsis thaliana	cis-acting regulatory element related to meristem expression
GmCPP-2	MYB-like sequence	TAACCA	1777	6	1783	-	Arabidopsis thaliana
GmCPP-2	TC-rich repeats	GTTTTCTTAC	1812	9	1821	-	Nicotiana tabacum	cis-acting element involved in defense and stress responsiveness
GmCPP-2	TC-rich repeats	ATTCTCTAAC	1901	9	1910	-	Nicotiana tabacum	cis-acting element involved in defense and stress responsiveness
GmCPP-2	MSA-like	(T/C)C(T/C)AACGG(T/C)(T/C)A	2084	8.5	2092.5	+	Catharanthus roseus	cis-acting element involved in cell cycle regulation
GmCPP-2	ACE	CTAACGTATT	968	9	977	-	Petroselinum crispum	cis-acting element involved in light responsiveness
GmCPP-2	GATT-motif	CTCCTGATTGGA	2005	11	2016	+	Oryza sativa	part of a light responsive element
GmCPP-2	CGTCA-motif	CGTCA	2048	5	2053	+	Hordeum vulgare	cis-acting regulatory element involved in the MeJA-responsiveness
GmCPP-2	CGTCA-motif	CGTCA	2308	5	2313	-	Hordeum vulgare	cis-acting regulatory element involved in the MeJA-responsiveness
GmCPP-2	CGTCA-motif	CGTCA	2325	5	2330	-	Hordeum vulgare	cis-acting regulatory element involved in the MeJA-responsiveness
GmCPP-2	MBS	CAACTG	283	6	289	-	Arabidopsis thaliana	MYB binding site involved in drought-inducibility
GmCPP-2	MYB	CAACCA	863	6	869	+	Arabidopsis thaliana
GmCPP-2	MYB	TAACCA	1777	6	1783	-	Arabidopsis thaliana
GmCPP-2	MYB	CAACCA	2009	6	2015	-	Arabidopsis thaliana
GmCPP-2	MYB	CAACAG	2346	6	2352	+	Arabidopsis thaliana
GmCPP-2	TGA-element	AACGAC	1866	6	1872	+	Brassica oleracea	auxin-responsive element
GmCPP-2	TGA-element	AACGAC	2407	6	2413	-	Brassica oleracea	auxin-responsive element
GmCPP-2	MYB recognition site	CCGTTG	2086	6	2092	-	Arabidopsis thaliana
GmCPP-2	MYB recognition site	CCGTTG	2270	6	2276	+	Arabidopsis thaliana
GmCPP-2	Unnamed__4	CTCC	2005	4	2009	+	Petroselinum hortense
GmCPP-2	Unnamed__4	CTCC	2045	4	2049	+	Petroselinum hortense
GmCPP-2	Unnamed__4	CTCC	2056	4	2060	+	Petroselinum hortense
GmCPP-2	Unnamed__4	CTCC	2109	4	2113	+	Petroselinum hortense
GmCPP-2	Unnamed__4	CTCC	2211	4	2215	+	Petroselinum hortense
GmCPP-2	Unnamed__4	CTCC	2254	4	2258	+	Petroselinum hortense
GmCPP-2	Unnamed__4	CTCC	2333	4	2337	+	Petroselinum hortense
GmCPP-2	ABRE	ACGTG	532	5	537	-	Arabidopsis thaliana	cis-acting element involved in the abscisic acid responsiveness
GmCPP-2		motif_sequence	111	4	115	-	organism	short_function
GmCPP-2		motif_sequence	707	4	711	-	organism	short_function
GmCPP-2		motif_sequence	891	4	895	-	organism	short_function
GmCPP-2		motif_sequence	978	4	982	-	organism	short_function
GmCPP-2		motif_sequence	2043	4	2047	+	organism	short_function
GmCPP-2		motif_sequence	2107	4	2111	+	organism	short_function
GmCPP-2		motif_sequence	2252	4	2256	+	organism	short_function
GmCPP-2	TCCC-motif	TCTCCCT	2253	7	2260	+	Spinacia oleracea	part of a light responsive element
GmCPP-2	WRE3	CCACCT	1535	6	1541	+	Pisum sativum
GmCPP-2	Myb	CAACTG	283	6	289	-	Arabidopsis thaliana
GmCPP-2	Myb	TAACTG	447	6	453	+	Arabidopsis thaliana
GmCPP-2	Myb	TAACTG	1794	6	1800	+	Arabidopsis thaliana
GmCPP-2	AT~TATA-box	TATATAAA	378	8	386	-	Arabidopsis thaliana
GmCPP-2	AT~TATA-box	TATATA	380	6	386	+	Arabidopsis thaliana
GmCPP-2	AT~TATA-box	TATATA	651	6	657	+	Arabidopsis thaliana
GmCPP-2	AT~TATA-box	TATATA	1265	6	1271	-	Arabidopsis thaliana
GmCPP-2	AT~TATA-box	TATATA	1287	6	1293	-	Arabidopsis thaliana
GmCPP-2	AT~TATA-box	TATATA	1334	6	1340	-	Arabidopsis thaliana
GmCPP-3	Myc	TCTCTTA	1749	7	1756	+	Arabidopsis thaliana
GmCPP-3	Unnamed__6	taTAAATATct	1211	10	1221	+	Zea mays
GmCPP-3	chs-CMA1a	TTACTTAA	1107	8	1115	+	Daucus carota	part of a light responsive element
GmCPP-3	G-box	ACACGTGT	1474	8	1482	-	Brassica napus	cis-acting regulatory element involved in light responsiveness
GmCPP-3	G-box	CACGTG	1475	6	1481	-	Arabidopsis thaliana	cis-acting regulatory element involved in light responsiveness
GmCPP-3	Box 4	ATTAAT	841	6	847	+	Petroselinum crispum	part of a conserved DNA module involved in light responsiveness
GmCPP-3	Box 4	ATTAAT	845	6	851	+	Petroselinum crispum	part of a conserved DNA module involved in light responsiveness
GmCPP-3	Box 4	ATTAAT	870	6	876	+	Petroselinum crispum	part of a conserved DNA module involved in light responsiveness
GmCPP-3	Box 4	ATTAAT	963	6	969	+	Petroselinum crispum	part of a conserved DNA module involved in light responsiveness
GmCPP-3	Box 4	ATTAAT	1012	6	1018	-	Petroselinum crispum	part of a conserved DNA module involved in light responsiveness
GmCPP-3	TATA-box	TATA	148	4	152	+	Arabidopsis thaliana	core promoter element around -30 of transcription start
GmCPP-3	TATA-box	TATA	182	4	186	+	Arabidopsis thaliana	core promoter element around -30 of transcription start
GmCPP-3	TATA-box	TACAAAA	348	7	355	-	Oryza sativa	core promoter element around -30 of transcription start
GmCPP-3	TATA-box	TATAA	419	5	424	-	Arabidopsis thaliana	core promoter element around -30 of transcription start
GmCPP-3	TATA-box	TATA	420	4	424	+	Arabidopsis thaliana	core promoter element around -30 of transcription start
GmCPP-3	TATA-box	ATATAT	518	6	524	+	Brassica napus	core promoter element around -30 of transcription start
GmCPP-3	TATA-box	TATATA	519	6	525	+	Arabidopsis thaliana	core promoter element around -30 of transcription start
GmCPP-3	TATA-box	TATA	521	4	525	+	Arabidopsis thaliana	core promoter element around -30 of transcription start
GmCPP-3	TATA-box	TACAAAA	645	7	652	+	Oryza sativa	core promoter element around -30 of transcription start
GmCPP-3	TATA-box	TATA	695	4	699	+	Arabidopsis thaliana	core promoter element around -30 of transcription start
GmCPP-3	TATA-box	TATAA	710	5	715	-	Arabidopsis thaliana	core promoter element around -30 of transcription start
GmCPP-3	TATA-box	TATA	711	4	715	+	Arabidopsis thaliana	core promoter element around -30 of transcription start
GmCPP-3	TATA-box	TATAAA	718	6	724	-	Helianthus annuus	core promoter element around -30 of transcription start
GmCPP-3	TATA-box	TATAA	719	5	724	-	Arabidopsis thaliana	core promoter element around -30 of transcription start
GmCPP-3	TATA-box	TATA	720	4	724	+	Arabidopsis thaliana	core promoter element around -30 of transcription start
GmCPP-3	TATA-box	TATAAATA	826	8	834	-	Daucus carota	core promoter element around -30 of transcription start
GmCPP-3	TATA-box	TATAAAT	827	7	834	-	Brassica juncea	core promoter element around -30 of transcription start
GmCPP-3	TATA-box	TATAAA	828	6	834	-	Helianthus annuus	core promoter element around -30 of transcription start
GmCPP-3	TATA-box	TATAA	829	5	834	-	Arabidopsis thaliana	core promoter element around -30 of transcription start
GmCPP-3	TATA-box	TATA	830	4	834	+	Arabidopsis thaliana	core promoter element around -30 of transcription start
GmCPP-3	TATA-box	TATAA	1080	5	1085	-	Arabidopsis thaliana	core promoter element around -30 of transcription start
GmCPP-3	TATA-box	TATA	1081	4	1085	-	Arabidopsis thaliana	core promoter element around -30 of transcription start
GmCPP-3	TATA-box	TATATTTATATTT	1208	12	1220	-	Avena sativa	core promoter element around -30 of transcription start
GmCPP-3	TATA-box	ATATAA	1210	6	1216	+	Brassica oleracea	core promoter element around -30 of transcription start
GmCPP-3	TATA-box	TATA	1211	4	1215	-	Arabidopsis thaliana	core promoter element around -30 of transcription start
GmCPP-3	TATA-box	TATA	1430	4	1434	-	Arabidopsis thaliana	core promoter element around -30 of transcription start
GmCPP-3	TATA-box	ATATAT	1640	6	1646	-	Brassica napus	core promoter element around -30 of transcription start
GmCPP-3	TATA-box	TATATA	1641	6	1647	-	Arabidopsis thaliana	core promoter element around -30 of transcription start
GmCPP-3	TATA-box	TATA	1643	4	1647	-	Arabidopsis thaliana	core promoter element around -30 of transcription start
GmCPP-3	ARE	AAACCA	18	6	24	+	Zea mays	cis-acting regulatory element essential for the anaerobic induction
GmCPP-3	ARE	AAACCA	533	6	539	-	Zea mays	cis-acting regulatory element essential for the anaerobic induction
GmCPP-3	ARE	AAACCA	1508	6	1514	-	Zea mays	cis-acting regulatory element essential for the anaerobic induction
GmCPP-3	ARE	AAACCA	1866	6	1872	+	Zea mays	cis-acting regulatory element essential for the anaerobic induction
GmCPP-3	P-box	CCTTTTG	346	7	353	+	Oryza sativa	gibberellin-responsive element
GmCPP-3	box S	AGCCACC	556	7	563	+	Arabidopsis thaliana
GmCPP-3	MYC	CATTTG	218	6	224	+	Arabidopsis thaliana
GmCPP-3	MYC	CAATTG	226	6	232	+	Arabidopsis thaliana
GmCPP-3	MYC	CATTTG	815	6	821	+	Arabidopsis thaliana
GmCPP-3	G-Box	CACGTT	542	6	548	+	Pisum sativum	cis-acting regulatory element involved in light responsiveness
GmCPP-3	G-Box	CACGTG	1475	6	1481	-	Pisum sativum	cis-acting regulatory element involved in light responsiveness
GmCPP-3	MYB recognition site	CCGTTG	1603	6	1609	+	Arabidopsis thaliana
GmCPP-3	MYB recognition site	CCGTTG	1633	6	1639	+	Arabidopsis thaliana
GmCPP-3	STRE	AGGGG	1691	5	1696	+	Arabidopsis thaliana
GmCPP-3	STRE	AGGGG	1737	5	1742	-	Arabidopsis thaliana
GmCPP-3	WUN-motif	TTATTACAT	800	9	809	-	Nicotiana glutinosa
GmCPP-3	WUN-motif	AAATTTCTT	1113	9	1122	-	Nicotiana glutinosa
GmCPP-3	Unnamed__4	CTCC	329	4	333	-	Petroselinum hortense
GmCPP-3	Unnamed__4	CTCC	600	4	604	-	Petroselinum hortense
GmCPP-3	Unnamed__4	CTCC	619	4	623	+	Petroselinum hortense
GmCPP-3	Unnamed__4	CTCC	1145	4	1149	+	Petroselinum hortense
GmCPP-3	Unnamed__4	CTCC	1349	4	1353	-	Petroselinum hortense
GmCPP-3	Unnamed__4	CTCC	1457	4	1461	+	Petroselinum hortense
GmCPP-3	Unnamed__4	CTCC	1671	4	1675	-	Petroselinum hortense
GmCPP-3	Unnamed__4	CTCC	1681	4	1685	-	Petroselinum hortense
GmCPP-3	Unnamed__4	CTCC	1684	4	1688	-	Petroselinum hortense
GmCPP-3	Unnamed__4	CTCC	1687	4	1691	-	Petroselinum hortense
GmCPP-3	Unnamed__4	CTCC	1743	4	1747	+	Petroselinum hortense
GmCPP-3	Unnamed__4	CTCC	1944	4	1948	-	Petroselinum hortense
GmCPP-3	ABRE	ACGTG	542	5	547	-	Arabidopsis thaliana	cis-acting element involved in the abscisic acid responsiveness
GmCPP-3	ABRE	CGCACGTGTC	1473	9	1482	+	Hordeum vulgare	cis-acting element involved in the abscisic acid responsiveness
GmCPP-3	ABRE	CACGTG	1475	6	1481	-	Arabidopsis thaliana	cis-acting element involved in the abscisic acid responsiveness
GmCPP-3	ABRE	ACGTG	1476	5	1481	+	Arabidopsis thaliana	cis-acting element involved in the abscisic acid responsiveness
GmCPP-3		motif_sequence	109	4	113	+	organism	short_function
GmCPP-3		motif_sequence	249	4	253	-	organism	short_function
GmCPP-3		motif_sequence	329	4	333	-	organism	short_function
GmCPP-3		motif_sequence	411	4	415	+	organism	short_function
GmCPP-3		motif_sequence	579	4	583	+	organism	short_function
GmCPP-3		motif_sequence	614	4	618	+	organism	short_function
GmCPP-3		motif_sequence	1536	4	1540	-	organism	short_function
GmCPP-3		motif_sequence	1687	4	1691	-	organism	short_function
GmCPP-3		motif_sequence	1840	4	1844	-	organism	short_function
GmCPP-3	TCCC-motif	TCTCCCT	1742	7	1749	+	Spinacia oleracea	part of a light responsive element
GmCPP-3	WRE3	CCACCT	596	6	602	-	Pisum sativum
GmCPP-3	Myb	CAACTG	436	6	442	-	Arabidopsis thaliana
GmCPP-3	Myb	TAACTG	772	6	778	+	Arabidopsis thaliana
GmCPP-3	Myb	TAACTG	877	6	883	+	Arabidopsis thaliana
GmCPP-3	Myb	CAACTG	1344	6	1350	+	Arabidopsis thaliana
GmCPP-3	AT~TATA-box	TATATA	519	6	525	+	Arabidopsis thaliana
GmCPP-3	AT~TATA-box	TATATA	1641	6	1647	-	Arabidopsis thaliana
GmCPP-3	CAAT-box	CAAT	61	4	65	+	Nicotiana glutinosa
GmCPP-3	CAAT-box	CAAT	135	4	139	+	Nicotiana glutinosa
GmCPP-3	CAAT-box	CAAT	165	4	169	+	Nicotiana glutinosa
GmCPP-3	CAAT-box	CCAAT	191	5	196	+	Arabidopsis thaliana	common cis-acting element in promoter and enhancer regions
GmCPP-3	CAAT-box	CAAT	192	4	196	+	Nicotiana glutinosa
GmCPP-3	CAAT-box	CAAT	210	4	214	-	Nicotiana glutinosa
GmCPP-3	CAAT-box	CAAAT	219	5	224	-	Pisum sativum	common cis-acting element in promoter and enhancer regions
GmCPP-3	CAAT-box	CAAT	226	4	230	+	Nicotiana glutinosa
GmCPP-3	CAAT-box	CAAT	228	4	232	-	Nicotiana glutinosa
GmCPP-3	CAAT-box	CAAAT	236	5	241	+	Pisum sativum	common cis-acting element in promoter and enhancer regions
GmCPP-3	CAAT-box	CAAT	311	4	315	+	Nicotiana glutinosa
GmCPP-3	CAAT-box	CAAAT	375	5	380	+	Pisum sativum	common cis-acting element in promoter and enhancer regions
GmCPP-3	CAAT-box	CAAT	402	4	406	-	Nicotiana glutinosa
GmCPP-3	CAAT-box	CCAAT	423	5	428	-	Arabidopsis thaliana	common cis-acting element in promoter and enhancer regions
GmCPP-3	CAAT-box	CAAT	480	4	484	-	Nicotiana glutinosa
GmCPP-3	CAAT-box	CAAT	676	4	680	+	Nicotiana glutinosa
GmCPP-3	CAAT-box	CAAAT	816	5	821	-	Pisum sativum	common cis-acting element in promoter and enhancer regions
GmCPP-3	CAAT-box	CAAT	839	4	843	+	Nicotiana glutinosa
GmCPP-3	CAAT-box	CAAT	887	4	891	+	Nicotiana glutinosa
GmCPP-3	CAAT-box	CAAT	929	4	933	-	Nicotiana glutinosa
GmCPP-3	CAAT-box	CAAT	1100	4	1104	-	Nicotiana glutinosa
GmCPP-3	CAAT-box	CAAAT	1118	5	1123	-	Pisum sativum	common cis-acting element in promoter and enhancer regions
GmCPP-3	CAAT-box	CAAT	1131	4	1135	-	Nicotiana glutinosa
GmCPP-3	CAAT-box	CAAAT	1207	5	1212	+	Pisum sativum	common cis-acting element in promoter and enhancer regions
GmCPP-3	CAAT-box	CAAT	1241	4	1245	-	Nicotiana glutinosa
GmCPP-3	CAAT-box	CCAAT	1253	5	1258	+	Arabidopsis thaliana	common cis-acting element in promoter and enhancer regions
GmCPP-3	CAAT-box	CAAT	1254	4	1258	+	Nicotiana glutinosa
GmCPP-3	CAAT-box	CAAT	1304	4	1308	-	Nicotiana glutinosa
GmCPP-3	CAAT-box	CAAT	1395	4	1399	-	Nicotiana glutinosa
GmCPP-3	CAAT-box	CAAT	1485	4	1489	+	Nicotiana glutinosa
GmCPP-3	CAAT-box	CAAT	1528	4	1532	-	Nicotiana glutinosa
GmCPP-3	CAAT-box	CAAAT	1569	5	1574	-	Pisum sativum	common cis-acting element in promoter and enhancer regions
GmCPP-3	CAAT-box	CAAT	1652	4	1656	-	Nicotiana glutinosa
GmCPP-3	CAAT-box	CAAAT	1657	5	1662	-	Pisum sativum	common cis-acting element in promoter and enhancer regions
GmCPP-3	CAAT-box	CAAT	1759	4	1763	-	Nicotiana glutinosa
GmCPP-3	CAAT-box	CAAT	1815	4	1819	-	Nicotiana glutinosa
GmCPP-3	CAAT-box	AGCTCAATTTCA	1873	11	1884	-	Daucus carota	common cis-acting element in promoter and enhancer regions
GmCPP-3	CAAT-box	CAAAT	1876	5	1881	-	Pisum sativum	common cis-acting element in promoter and enhancer regions
GmCPP-3	CAAT-box	CAAAT	1898	5	1903	-	Pisum sativum	common cis-acting element in promoter and enhancer regions
GmCPP-3	CAAT-box	CAAT	1912	4	1916	-	Nicotiana glutinosa
GmCPP-3	CAAT-box	CAAT	1992	4	1996	-	Nicotiana glutinosa
GmCPP-3	CCAAT-box	CAACGG	1603	6	1609	-	Hordeum vulgare	MYBHv1 binding site
GmCPP-3	CCAAT-box	CAACGG	1633	6	1639	-	Hordeum vulgare	MYBHv1 binding site
GmCPP-3	GT1-motif	GGTTAA	1404	6	1410	-	Arabidopsis thaliana	light responsive element
GmCPP-3	ERE	ATTTTAAA	48	8	56	-	Nicotiana glutinos
GmCPP-3	ERE	ATTTTAAA	853	8	861	-	Nicotiana glutinos
GmCPP-3	ERE	ATTTTAAA	1983	8	1991	-	Nicotiana glutinos
GmCPP-3	MSA-like	TCCAACGGT	1602	9	1611	-	Catharanthus roseus	cis-acting element involved in cell cycle regulation
GmCPP-3	TCA	TCATCTTCAT	110	9	119	+	Pisum sativum
GmCPP-3	ACE	GACACGTATG	1473	9	1482	-	Petroselinum crispum	cis-acting element involved in light responsiveness
GmCPP-3	AAGAA-motif	gGTAAAGAAA	264	9	273	-	Avena sativa
GmCPP-3	AAGAA-motif	gGTAAAGAAA	730	9	739	-	Avena sativa
GmCPP-3	AAGAA-motif	GAAAGAA	1777	7	1784	-	Avena sativa
GmCPP-3	AAGAA-motif	GAAAGAA	1781	7	1788	-	Avena sativa
GmCPP-3	AT-rich element	ATAGAAATCAA	87	10	97	+	Glycine max	binding site of AT-rich DNA binding protein (ATBP-1)
GmCPP-3	MBS	CAACTG	436	6	442	-	Arabidopsis thaliana	MYB binding site involved in drought-inducibility
GmCPP-3	MBS	CAACTG	1344	6	1350	+	Arabidopsis thaliana	MYB binding site involved in drought-inducibility
GmCPP-4	CAT-box	GCCACT	502	6	508	+	Arabidopsis thaliana	cis-acting regulatory element related to meristem expression
GmCPP-4	CAT-box	GCCACT	1996	6	2002	-	Arabidopsis thaliana	cis-acting regulatory element related to meristem expression
GmCPP-4	CAT-box	GCCACT	2338	6	2344	+	Arabidopsis thaliana	cis-acting regulatory element related to meristem expression
GmCPP-4	CAT-box	GCCACT	2413	6	2419	+	Arabidopsis thaliana	cis-acting regulatory element related to meristem expression
GmCPP-4	ERE	ATTTTAAA	656	8	664	-	Nicotiana glutinos
GmCPP-4	ERE	ATTTCATA	1362	8	1370	+	Nicotiana glutinos
GmCPP-4	ERE	ATTTTAAA	1784	8	1792	-	Nicotiana glutinos
GmCPP-4	MYB-like sequence	TAACCA	1057	6	1063	+	Arabidopsis thaliana
GmCPP-4	MYB-like sequence	TAACCA	1791	6	1797	-	Arabidopsis thaliana
GmCPP-4	TC-rich repeats	GTTTTCTTAC	1827	9	1836	-	Nicotiana tabacum	cis-acting element involved in defense and stress responsiveness
GmCPP-4	TC-rich repeats	ATTCTCTAAC	1915	9	1924	-	Nicotiana tabacum	cis-acting element involved in defense and stress responsiveness
GmCPP-4	MSA-like	(T/C)C(T/C)AACGG(T/C)(T/C)A	2086	8.5	2094.5	+	Catharanthus roseus	cis-acting element involved in cell cycle regulation
GmCPP-4	GARE-motif	TCTGTTG	2009	7	2016	+	Brassica oleracea	gibberellin-responsive element
GmCPP-4	GARE-motif	TCTGTTG	2372	7	2379	-	Brassica oleracea	gibberellin-responsive element
GmCPP-4	CCAAT-box	CAACGG	2088	6	2094	+	Hordeum vulgare	MYBHv1 binding site
GmCPP-4	CAAT-box	CAAAT	9	5	14	+	Pisum sativum	common cis-acting element in promoter and enhancer regions
GmCPP-4	CAAT-box	CAAT	29	4	33	+	Nicotiana glutinosa
GmCPP-4	CAAT-box	CAAT	46	4	50	-	Nicotiana glutinosa
GmCPP-4	CAAT-box	CAAT	224	4	228	-	Nicotiana glutinosa
GmCPP-4	CAAT-box	CAAAT	290	5	295	-	Pisum sativum	common cis-acting element in promoter and enhancer regions
GmCPP-4	CAAT-box	CAAT	309	4	313	+	Nicotiana glutinosa
GmCPP-4	CAAT-box	CAAT	419	4	423	-	Nicotiana glutinosa
GmCPP-4	CAAT-box	CCAAT	426	5	431	+	Arabidopsis thaliana	common cis-acting element in promoter and enhancer regions
GmCPP-4	CAAT-box	CAAT	427	4	431	+	Nicotiana glutinosa
GmCPP-4	CAAT-box	CAAT	579	4	583	+	Nicotiana glutinosa
GmCPP-4	CAAT-box	CAAT	598	4	602	+	Nicotiana glutinosa
GmCPP-4	CAAT-box	CAAAT	814	5	819	-	Pisum sativum	common cis-acting element in promoter and enhancer regions
GmCPP-4	CAAT-box	CAAAT	860	5	865	+	Pisum sativum	common cis-acting element in promoter and enhancer regions
GmCPP-4	CAAT-box	CAAT	932	4	936	+	Nicotiana glutinosa
GmCPP-4	CAAT-box	CAAT	950	4	954	+	Nicotiana glutinosa
GmCPP-4	CAAT-box	CAAT	955	4	959	+	Nicotiana glutinosa
GmCPP-4	CAAT-box	CAAT	1007	4	1011	-	Nicotiana glutinosa
GmCPP-4	CAAT-box	CAAT	1012	4	1016	+	Nicotiana glutinosa
GmCPP-4	CAAT-box	CCAAT	1060	5	1065	+	Arabidopsis thaliana	common cis-acting element in promoter and enhancer regions
GmCPP-4	CAAT-box	CAAT	1061	4	1065	+	Nicotiana glutinosa
GmCPP-4	CAAT-box	CAAT	1114	4	1118	-	Nicotiana glutinosa
GmCPP-4	CAAT-box	CAAT	1132	4	1136	+	Nicotiana glutinosa
GmCPP-4	CAAT-box	CAAAT	1250	5	1255	+	Pisum sativum	common cis-acting element in promoter and enhancer regions
GmCPP-4	CAAT-box	CAAAT	1253	5	1258	-	Pisum sativum	common cis-acting element in promoter and enhancer regions
GmCPP-4	CAAT-box	CAAT	1310	4	1314	-	Nicotiana glutinosa
GmCPP-4	CAAT-box	CAAT	1320	4	1324	+	Nicotiana glutinosa
GmCPP-4	CAAT-box	CAAT	1411	4	1415	-	Nicotiana glutinosa
GmCPP-4	CAAT-box	CAAT	1473	4	1477	-	Nicotiana glutinosa
GmCPP-4	CAAT-box	CAAT	1563	4	1567	-	Nicotiana glutinosa
GmCPP-4	CAAT-box	CAAT	1656	4	1660	-	Nicotiana glutinosa
GmCPP-4	CAAT-box	CAAAT	1710	5	1715	+	Pisum sativum	common cis-acting element in promoter and enhancer regions
GmCPP-4	CAAT-box	CAAT	1726	4	1730	-	Nicotiana glutinosa
GmCPP-4	CAAT-box	CAAT	1800	4	1804	+	Nicotiana glutinosa
GmCPP-4	CAAT-box	CAAAT	1869	5	1874	+	Pisum sativum	common cis-acting element in promoter and enhancer regions
GmCPP-4	CAAT-box	CAAAT	1907	5	1912	-	Pisum sativum	common cis-acting element in promoter and enhancer regions
GmCPP-4	CAAT-box	CAAAT	1941	5	1946	-	Pisum sativum	common cis-acting element in promoter and enhancer regions
GmCPP-4	CAAT-box	CAAT	1975	4	1979	-	Nicotiana glutinosa
GmCPP-4	CAAT-box	CCAAT	1988	5	1993	-	Arabidopsis thaliana	common cis-acting element in promoter and enhancer regions
GmCPP-4	CAAT-box	CAAT	2026	4	2030	+	Nicotiana glutinosa
GmCPP-4	CAAT-box	CAAT	2107	4	2111	+	Nicotiana glutinosa
GmCPP-4	CAAT-box	CAAT	2157	4	2161	+	Nicotiana glutinosa
GmCPP-4	CAAT-box	CAAT	2162	4	2166	+	Nicotiana glutinosa
GmCPP-4	CAAT-box	CAAT	2236	4	2240	+	Nicotiana glutinosa
GmCPP-4	CAAT-box	CAAAT	2266	5	2271	+	Pisum sativum	common cis-acting element in promoter and enhancer regions
GmCPP-4	CAAT-box	CAAT	2310	4	2314	+	Nicotiana glutinosa
GmCPP-4	CAAT-box	CAAT	2448	4	2452	-	Nicotiana glutinosa
GmCPP-4	CAAT-box	CAAT	2452	4	2456	+	Nicotiana glutinosa
GmCPP-4	CAAT-box	CAAAT	2457	5	2462	+	Pisum sativum	common cis-acting element in promoter and enhancer regions
GmCPP-4	ATCT-motif	AATCTAATCC	1733	9	1742	+	Pisum sativum	part of a conserved DNA module involved in light responsiveness
GmCPP-4	CGTCA-motif	CGTCA	48	5	53	-	Hordeum vulgare	cis-acting regulatory element involved in the MeJA-responsiveness
GmCPP-4	CGTCA-motif	CGTCA	2049	5	2054	+	Hordeum vulgare	cis-acting regulatory element involved in the MeJA-responsiveness
GmCPP-4	CGTCA-motif	CGTCA	2351	5	2356	-	Hordeum vulgare	cis-acting regulatory element involved in the MeJA-responsiveness
GmCPP-4	MYB	TAACCA	1057	6	1063	+	Arabidopsis thaliana
GmCPP-4	MYB	TAACCA	1791	6	1797	-	Arabidopsis thaliana
GmCPP-4	MYB	CAACAG	2010	6	2016	-	Arabidopsis thaliana
GmCPP-4	MYB	CAACAG	2372	6	2378	+	Arabidopsis thaliana
GmCPP-4	chs-CMA2a	TCACTTGA	992	8	1000	+	Petroselinum crispum	part of a light responsive element
GmCPP-4	WUN-motif	AAATTTCTT	194	9	203	-	Nicotiana glutinosa
GmCPP-4	WUN-motif	CAATTACAT	1305	9	1314	-	Nicotiana glutinosa
GmCPP-4	Unnamed__4	CTCC	511	4	515	+	Petroselinum hortense
GmCPP-4	Unnamed__4	CTCC	515	4	519	+	Petroselinum hortense
GmCPP-4	Unnamed__4	CTCC	1075	4	1079	+	Petroselinum hortense
GmCPP-4	Unnamed__4	CTCC	1846	4	1850	-	Petroselinum hortense
GmCPP-4	Unnamed__4	CTCC	1948	4	1952	-	Petroselinum hortense
GmCPP-4	Unnamed__4	CTCC	2005	4	2009	+	Petroselinum hortense
GmCPP-4	Unnamed__4	CTCC	2046	4	2050	+	Petroselinum hortense
GmCPP-4	Unnamed__4	CTCC	2057	4	2061	+	Petroselinum hortense
GmCPP-4	Unnamed__4	CTCC	2111	4	2115	+	Petroselinum hortense
GmCPP-4	Unnamed__4	CTCC	2217	4	2221	+	Petroselinum hortense
GmCPP-4	Unnamed__4	CTCC	2280	4	2284	+	Petroselinum hortense
GmCPP-4	Unnamed__4	CTCC	2417	4	2421	+	Petroselinum hortense
GmCPP-4		motif_sequence	476	4	480	+	organism	short_function
GmCPP-4		motif_sequence	509	4	513	+	organism	short_function
GmCPP-4		motif_sequence	1491	4	1495	+	organism	short_function
GmCPP-4		motif_sequence	1846	4	1850	-	organism	short_function
GmCPP-4		motif_sequence	1948	4	1952	-	organism	short_function
GmCPP-4		motif_sequence	1992	4	1996	-	organism	short_function
GmCPP-4		motif_sequence	2044	4	2048	+	organism	short_function
GmCPP-4		motif_sequence	2109	4	2113	+	organism	short_function
GmCPP-4		motif_sequence	2278	4	2282	+	organism	short_function
GmCPP-4	STRE	AGGGG	443	5	448	-	Arabidopsis thaliana
GmCPP-4	MYB recognition site	CCGTTG	2088	6	2094	-	Arabidopsis thaliana
GmCPP-4	AT~TATA-box	TATATA	847	6	853	+	Arabidopsis thaliana
GmCPP-4	AT~TATA-box	TATATA	869	6	875	+	Arabidopsis thaliana
GmCPP-4	AT~TATA-box	TATATA	916	6	922	+	Arabidopsis thaliana
GmCPP-4	AT~TATA-box	TATATA	1807	6	1813	-	Arabidopsis thaliana
GmCPP-4	TCCC-motif	TCTCCCT	510	7	517	+	Spinacia oleracea	part of a light responsive element
GmCPP-4	TCCC-motif	TCTCCCT	2279	7	2286	+	Spinacia oleracea	part of a light responsive element
GmCPP-4	F-box	CTATTCTCATT	30	10	40	-	Lycopersicon esculentum
GmCPP-4	F-box	CTATTCTCATT	1641	10	1651	-	Lycopersicon esculentum
GmCPP-4	Unnamed__2	AACCTAACCT	2136	9	2145	+	Petroselinum hortense
GmCPP-4	ARE	AAACCA	455	6	461	-	Zea mays	cis-acting regulatory element essential for the anaerobic induction
GmCPP-4	ARE	AAACCA	1106	6	1112	+	Zea mays	cis-acting regulatory element essential for the anaerobic induction
GmCPP-4	ARE	AAACCA	2135	6	2141	+	Zea mays	cis-acting regulatory element essential for the anaerobic induction
GmCPP-4	Myb-binding site	CAACAG	2010	6	2016	-	Nicotiana tabacum
GmCPP-4	Myb-binding site	CAACAG	2372	6	2378	+	Nicotiana tabacum
GmCPP-4	Unnamed__1	GAATTTAATTAA	900	11	911	-	Glycine max	60K protein binding site
GmCPP-4	TATA	TATAAAAT	849	8	857	+	Arabidopsis thaliana
GmCPP-4	TATA	TATAAAAT	1000	8	1008	-	Arabidopsis thaliana
GmCPP-4	TATA	TATAAAAT	1121	8	1129	-	Arabidopsis thaliana
GmCPP-4	LAMP-element	CCTTATCCA	2081	9	2090	+	Spinacia oleracea	part of a light responsive element
GmCPP-4	TGACG-motif	TGACG	48	5	53	+	Hordeum vulgare	cis-acting regulatory element involved in the MeJA-responsiveness
GmCPP-4	TGACG-motif	TGACG	2049	5	2054	-	Hordeum vulgare	cis-acting regulatory element involved in the MeJA-responsiveness
GmCPP-4	TGACG-motif	TGACG	2351	5	2356	+	Hordeum vulgare	cis-acting regulatory element involved in the MeJA-responsiveness
GmCPP-4	MYC	CATGTG	1222	6	1228	-	Arabidopsis thaliana
GmCPP-4	MYC	CATTTG	2266	6	2272	-	Arabidopsis thaliana
GmCPP-4	AT-rich sequence	TAAAATACT	885	9	894	+	Pisum sativum	element for maximal elicitor-mediated activation (2copies)
GmCPP-4	GATA-motif	AAGGATAAGG	369	9	378	+	Solanum tuberosum	part of a light responsive element
GmCPP-4	GATA-motif	AAGGATAAGG	432	9	441	-	Solanum tuberosum	part of a light responsive element
GmCPP-4	GATA-motif	AAGATAAGATT	956	10	966	-	Arabidopsis thaliana	part of a light responsive element
GmCPP-4	GATA-motif	AAGGATAAGG	1386	9	1395	-	Solanum tuberosum	part of a light responsive element
GmCPP-4	Myc	TCTCTTA	603	7	610	-	Arabidopsis thaliana
GmCPP-4	Myc	TCTCTTA	2285	7	2292	+	Arabidopsis thaliana
GmCPP-4	as-1	TGACG	48	5	53	+	Arabidopsis thaliana
GmCPP-4	as-1	TGACG	2049	5	2054	-	Arabidopsis thaliana
GmCPP-4	as-1	TGACG	2351	5	2356	+	Arabidopsis thaliana
GmCPP-4	TCT-motif	TCTTAC	1827	6	1833	-	Arabidopsis thaliana	part of a light responsive element
GmCPP-4	3-AF1 binding site	TAAGAGAGGAA	2281	10	2291	-	Solanum tuberosum	light responsive element
GmCPP-4	TATA-box	TACATAAA	213	8	221	+	Oryza sativa	core promoter element around -30 of transcription start
GmCPP-4	TATA-box	TATAA	245	5	250	-	Arabidopsis thaliana	core promoter element around -30 of transcription start
GmCPP-4	TATA-box	TATA	246	4	250	+	Arabidopsis thaliana	core promoter element around -30 of transcription start
GmCPP-4	TATA-box	TATAAAA	280	7	287	-	Pisum sativum	core promoter element around -30 of transcription start
GmCPP-4	TATA-box	TATAAA	281	6	287	-	Helianthus annuus	core promoter element around -30 of transcription start
GmCPP-4	TATA-box	TATAA	282	5	287	-	Arabidopsis thaliana	core promoter element around -30 of transcription start
GmCPP-4	TATA-box	TATA	283	4	287	+	Arabidopsis thaliana	core promoter element around -30 of transcription start
GmCPP-4	TATA-box	ccTATAAAaa	409	9	418	+	Arabidopsis thaliana	core promoter element around -30 of transcription start
GmCPP-4	TATA-box	TATA	411	4	415	+	Arabidopsis thaliana	core promoter element around -30 of transcription start
GmCPP-4	TATA-box	ATATAT	634	6	640	+	Brassica napus	core promoter element around -30 of transcription start
GmCPP-4	TATA-box	TATA	635	4	639	+	Arabidopsis thaliana	core promoter element around -30 of transcription start
GmCPP-4	TATA-box	TATAA	714	5	719	-	Arabidopsis thaliana	core promoter element around -30 of transcription start
GmCPP-4	TATA-box	TATA	715	4	719	+	Arabidopsis thaliana	core promoter element around -30 of transcription start
GmCPP-4	TATA-box	ATATAA	724	6	730	+	Brassica oleracea	core promoter element around -30 of transcription start
GmCPP-4	TATA-box	TATA	725	4	729	+	Arabidopsis thaliana	core promoter element around -30 of transcription start
GmCPP-4	TATA-box	ATATAA	744	6	750	+	Brassica oleracea	core promoter element around -30 of transcription start
GmCPP-4	TATA-box	TATA	745	4	749	+	Arabidopsis thaliana	core promoter element around -30 of transcription start
GmCPP-4	TATA-box	ATATAA	751	6	757	+	Brassica oleracea	core promoter element around -30 of transcription start
GmCPP-4	TATA-box	TATA	752	4	756	+	Arabidopsis thaliana	core promoter element around -30 of transcription start
GmCPP-4	TATA-box	TATAAAT	806	7	813	-	Brassica juncea	core promoter element around -30 of transcription start
GmCPP-4	TATA-box	TATAAA	807	6	813	-	Helianthus annuus	core promoter element around -30 of transcription start
GmCPP-4	TATA-box	TATAA	808	5	813	-	Arabidopsis thaliana	core promoter element around -30 of transcription start
GmCPP-4	TATA-box	TATA	809	4	813	+	Arabidopsis thaliana	core promoter element around -30 of transcription start
GmCPP-4	TATA-box	TATAAATA	827	8	835	-	Daucus carota	core promoter element around -30 of transcription start
GmCPP-4	TATA-box	TATAAAT	828	7	835	-	Brassica juncea	core promoter element around -30 of transcription start
GmCPP-4	TATA-box	TATAAA	829	6	835	-	Helianthus annuus	core promoter element around -30 of transcription start
GmCPP-4	TATA-box	TATAA	830	5	835	-	Arabidopsis thaliana	core promoter element around -30 of transcription start
GmCPP-4	TATA-box	TATA	831	4	835	+	Arabidopsis thaliana	core promoter element around -30 of transcription start
GmCPP-4	TATA-box	TATATAA	846	7	853	-	Arabidopsis thaliana	core promoter element around -30 of transcription start
GmCPP-4	TATA-box	TATATA	847	6	853	+	Arabidopsis thaliana	core promoter element around -30 of transcription start
GmCPP-4	TATA-box	ATATAA	848	6	854	+	Brassica oleracea	core promoter element around -30 of transcription start
GmCPP-4	TATA-box	TATA	849	4	853	+	Arabidopsis thaliana	core promoter element around -30 of transcription start
GmCPP-4	TATA-box	ATATAT	868	6	874	+	Brassica napus	core promoter element around -30 of transcription start
GmCPP-4	TATA-box	TATATA	869	6	875	+	Arabidopsis thaliana	core promoter element around -30 of transcription start
GmCPP-4	TATA-box	ATATAT	870	6	876	+	Brassica napus	core promoter element around -30 of transcription start
GmCPP-4	TATA-box	TATA	871	4	875	+	Arabidopsis thaliana	core promoter element around -30 of transcription start
GmCPP-4	TATA-box	ATATAT	915	6	921	+	Brassica napus	core promoter element around -30 of transcription start
GmCPP-4	TATA-box	TATATA	916	6	922	+	Arabidopsis thaliana	core promoter element around -30 of transcription start
GmCPP-4	TATA-box	ATATAT	917	6	923	+	Brassica napus	core promoter element around -30 of transcription start
GmCPP-4	TATA-box	TATA	918	4	922	+	Arabidopsis thaliana	core promoter element around -30 of transcription start
GmCPP-4	TATA-box	TATAAATA	936	8	944	-	Daucus carota	core promoter element around -30 of transcription start
GmCPP-4	TATA-box	TATAAAT	937	7	944	-	Brassica juncea	core promoter element around -30 of transcription start
GmCPP-4	TATA-box	TATAAA	938	6	944	-	Helianthus annuus	core promoter element around -30 of transcription start
GmCPP-4	TATA-box	TATAA	939	5	944	-	Arabidopsis thaliana	core promoter element around -30 of transcription start
GmCPP-4	TATA-box	TATA	940	4	944	+	Arabidopsis thaliana	core promoter element around -30 of transcription start
GmCPP-4	TATA-box	TATAA	982	5	987	-	Arabidopsis thaliana	core promoter element around -30 of transcription start
GmCPP-4	TATA-box	TATA	983	4	987	+	Arabidopsis thaliana	core promoter element around -30 of transcription start
GmCPP-4	TATA-box	TATAAAA	1001	7	1008	-	Pisum sativum	core promoter element around -30 of transcription start
GmCPP-4	TATA-box	TATAAA	1002	6	1008	-	Helianthus annuus	core promoter element around -30 of transcription start
GmCPP-4	TATA-box	TATAA	1003	5	1008	-	Arabidopsis thaliana	core promoter element around -30 of transcription start
GmCPP-4	TATA-box	TATA	1004	4	1008	+	Arabidopsis thaliana	core promoter element around -30 of transcription start
GmCPP-4	TATA-box	TATAAAA	1085	7	1092	-	Pisum sativum	core promoter element around -30 of transcription start
GmCPP-4	TATA-box	TATAAA	1086	6	1092	-	Helianthus annuus	core promoter element around -30 of transcription start
GmCPP-4	TATA-box	TATAA	1087	5	1092	-	Arabidopsis thaliana	core promoter element around -30 of transcription start
GmCPP-4	TATA-box	TATA	1088	4	1092	+	Arabidopsis thaliana	core promoter element around -30 of transcription start
GmCPP-4	TATA-box	TATTTAAA	1101	8	1109	+	Arabidopsis thaliana	core promoter element around -30 of transcription start
GmCPP-4	TATA-box	TATAAAA	1122	7	1129	-	Pisum sativum	core promoter element around -30 of transcription start
GmCPP-4	TATA-box	TATAAA	1123	6	1129	-	Helianthus annuus	core promoter element around -30 of transcription start
GmCPP-4	TATA-box	TATAA	1124	5	1129	-	Arabidopsis thaliana	core promoter element around -30 of transcription start
GmCPP-4	TATA-box	TATA	1125	4	1129	+	Arabidopsis thaliana	core promoter element around -30 of transcription start
GmCPP-4	TATA-box	ATTATA	1140	6	1146	+	Brassica napus	core promoter element around -30 of transcription start
GmCPP-4	TATA-box	TATAA	1141	5	1146	-	Arabidopsis thaliana	core promoter element around -30 of transcription start
GmCPP-4	TATA-box	TATA	1142	4	1146	+	Arabidopsis thaliana	core promoter element around -30 of transcription start
GmCPP-4	TATA-box	TATAAAA	1280	7	1287	-	Pisum sativum	core promoter element around -30 of transcription start
GmCPP-4	TATA-box	TATAAA	1281	6	1287	-	Helianthus annuus	core promoter element around -30 of transcription start
GmCPP-4	TATA-box	TATAA	1282	5	1287	-	Arabidopsis thaliana	core promoter element around -30 of transcription start
GmCPP-4	TATA-box	TATA	1283	4	1287	-	Arabidopsis thaliana	core promoter element around -30 of transcription start
GmCPP-4	TATA-box	ccTATAAAaa	1392	9	1401	+	Arabidopsis thaliana	core promoter element around -30 of transcription start
GmCPP-4	TATA-box	TATA	1416	4	1420	-	Arabidopsis thaliana	core promoter element around -30 of transcription start
GmCPP-4	TATA-box	ATATAA	1533	6	1539	+	Brassica oleracea	core promoter element around -30 of transcription start
GmCPP-4	TATA-box	TATA	1534	4	1538	-	Arabidopsis thaliana	core promoter element around -30 of transcription start
GmCPP-4	TATA-box	TATATTTATATTT	1540	12	1552	+	Avena sativa	core promoter element around -30 of transcription start
GmCPP-4	TATA-box	TATAAATA	1542	8	1550	-	Daucus carota	core promoter element around -30 of transcription start
GmCPP-4	TATA-box	TATAAAT	1543	7	1550	-	Brassica juncea	core promoter element around -30 of transcription start
GmCPP-4	TATA-box	TATAAA	1544	6	1550	-	Helianthus annuus	core promoter element around -30 of transcription start
GmCPP-4	TATA-box	TATAA	1545	5	1550	-	Arabidopsis thaliana	core promoter element around -30 of transcription start
GmCPP-4	TATA-box	TATA	1546	4	1550	-	Arabidopsis thaliana	core promoter element around -30 of transcription start
GmCPP-4	TATA-box	ccTATAAAaa	1697	9	1706	+	Arabidopsis thaliana	core promoter element around -30 of transcription start
GmCPP-4	TATA-box	TATA	1699	4	1703	-	Arabidopsis thaliana	core promoter element around -30 of transcription start
GmCPP-4	TATA-box	TATAA	1794	5	1799	-	Arabidopsis thaliana	core promoter element around -30 of transcription start
GmCPP-4	TATA-box	TATA	1795	4	1799	-	Arabidopsis thaliana	core promoter element around -30 of transcription start
GmCPP-4	TATA-box	ATATAT	1806	6	1812	-	Brassica napus	core promoter element around -30 of transcription start
GmCPP-4	TATA-box	TATATA	1807	6	1813	-	Arabidopsis thaliana	core promoter element around -30 of transcription start
GmCPP-4	TATA-box	ATATAA	1808	6	1814	+	Brassica oleracea	core promoter element around -30 of transcription start
GmCPP-4	TATA-box	TATA	1809	4	1813	-	Arabidopsis thaliana	core promoter element around -30 of transcription start
GmCPP-4	TATA-box	TATAA	1818	5	1823	-	Arabidopsis thaliana	core promoter element around -30 of transcription start
GmCPP-4	TATA-box	TATA	1819	4	1823	-	Arabidopsis thaliana	core promoter element around -30 of transcription start
GmCPP-4	TATA-box	TATA	1836	4	1840	-	Arabidopsis thaliana	core promoter element around -30 of transcription start
GmCPP-4	Box 4	ATTAAT	12	6	18	+	Petroselinum crispum	part of a conserved DNA module involved in light responsiveness
GmCPP-4	Box 4	ATTAAT	302	6	308	+	Petroselinum crispum	part of a conserved DNA module involved in light responsiveness
GmCPP-4	Box 4	ATTAAT	899	6	905	+	Petroselinum crispum	part of a conserved DNA module involved in light responsiveness
GmCPP-4	Box 4	ATTAAT	1287	6	1293	-	Petroselinum crispum	part of a conserved DNA module involved in light responsiveness
GmCPP-4	Box 4	ATTAAT	1342	6	1348	-	Petroselinum crispum	part of a conserved DNA module involved in light responsiveness
GmCPP-4	Box 4	ATTAAT	1581	6	1587	-	Petroselinum crispum	part of a conserved DNA module involved in light responsiveness
GmCPP-4	Box 4	ATTAAT	1663	6	1669	-	Petroselinum crispum	part of a conserved DNA module involved in light responsiveness
GmCPP-4	Box 4	ATTAAT	1802	6	1808	-	Petroselinum crispum	part of a conserved DNA module involved in light responsiveness
GmCPP-4	LTR	CCGAAA	2059	6	2065	+	Hordeum vulgare	cis-acting element involved in low-temperature responsiveness
GmCPP-4	LTR	CCGAAA	2272	6	2278	+	Hordeum vulgare	cis-acting element involved in low-temperature responsiveness
GmCPP-4	LTR	CCGAAA	2403	6	2409	-	Hordeum vulgare	cis-acting element involved in low-temperature responsiveness
GmCPP-4	LTR	CCGAAA	2494	6	2500	+	Hordeum vulgare	cis-acting element involved in low-temperature responsiveness
GmCPP-4	GA-motif	ATAGATAA	162	8	170	-	Arabidopsis thaliana	part of a light responsive element
GmCPP-5	Unnamed__10	TCCACGTAGA	111	9	120	+	Zea mays
GmCPP-5	ARE	AAACCA	509	6	515	+	Zea mays	cis-acting regulatory element essential for the anaerobic induction
GmCPP-5	Myb-binding site	CAACAG	2184	6	2190	+	Nicotiana tabacum
GmCPP-5	Unnamed__1	CGTGG	112	5	117	-	Zea mays
GmCPP-5	Unnamed__1	CGTGG	185	5	190	+	Zea mays
GmCPP-5	Unnamed__1	CGTGG	1850	5	1855	+	Zea mays
GmCPP-5	Unnamed__1	CGTGG	2164	5	2169	-	Zea mays
GmCPP-5	Unnamed__1	CGTGG	2215	5	2220	-	Zea mays
GmCPP-5	P-box	CCTTTTG	702	7	709	-	Oryza sativa	gibberellin-responsive element
GmCPP-5	P-box	CCTTTTG	1894	7	1901	+	Oryza sativa	gibberellin-responsive element
GmCPP-5	CCGTCC motif	CCGTCC	1875	6	1881	+	Nicotiana tabacum
GmCPP-5	ABRE3a	TACGTG	113	6	119	-	Zea mays
GmCPP-5	MYC	CATGTG	151	6	157	-	Arabidopsis thaliana
GmCPP-5	MYC	CATTTG	230	6	236	-	Arabidopsis thaliana
GmCPP-5	G-Box	CACGTG	214	6	220	+	Pisum sativum	cis-acting regulatory element involved in light responsiveness
GmCPP-5	TATA	TATAAAAT	1563	8	1571	-	Arabidopsis thaliana
GmCPP-5	Unnamed__6	taTAAATATct	1528	10	1538	+	Zea mays
GmCPP-5	TCT-motif	TCTTAC	1450	6	1456	+	Arabidopsis thaliana	part of a light responsive element
GmCPP-5	TCT-motif	TCTTAC	2038	6	2044	+	Arabidopsis thaliana	part of a light responsive element
GmCPP-5	G-box	GCCACGTGGA	111	9	120	-	Arabidopsis thaliana	cis-acting regulatory element involved in light responsiveness
GmCPP-5	G-box	TACGTG	113	6	119	-	Arabidopsis thaliana	cis-acting regulatory element involved in light responsiveness
GmCPP-5	G-box	CACGTG	214	6	220	+	Arabidopsis thaliana	cis-acting regulatory element involved in light responsiveness
GmCPP-5	GATA-motif	AAGATAAGATT	1791	10	1801	+	Arabidopsis thaliana	part of a light responsive element
GmCPP-5	GATA-motif	AAGGATAAGG	2018	9	2027	-	Solanum tuberosum	part of a light responsive element
GmCPP-5	AT-rich sequence	TAAAATACT	1506	9	1515	+	Pisum sativum	element for maximal elicitor-mediated activation (2copies)
GmCPP-5	Box 4	ATTAAT	451	6	457	+	Petroselinum crispum	part of a conserved DNA module involved in light responsiveness
GmCPP-5	Box 4	ATTAAT	831	6	837	+	Petroselinum crispum	part of a conserved DNA module involved in light responsiveness
GmCPP-5	LTR	CCGAAA	2330	6	2336	-	Hordeum vulgare	cis-acting element involved in low-temperature responsiveness
GmCPP-5	ABRE4	CACGTA	113	6	119	+	Zea mays
GmCPP-5	TATA-box	TATACA	5	6	11	-	Helianthus annuus	core promoter element around -30 of transcription start
GmCPP-5	TATA-box	TATATA	7	6	13	+	Arabidopsis thaliana	core promoter element around -30 of transcription start
GmCPP-5	TATA-box	ATATAT	8	6	14	+	Brassica napus	core promoter element around -30 of transcription start
GmCPP-5	TATA-box	TATATA	9	6	15	+	Arabidopsis thaliana	core promoter element around -30 of transcription start
GmCPP-5	TATA-box	ATATAT	10	6	16	+	Brassica napus	core promoter element around -30 of transcription start
GmCPP-5	TATA-box	TATATA	11	6	17	+	Arabidopsis thaliana	core promoter element around -30 of transcription start
GmCPP-5	TATA-box	ATATAT	12	6	18	+	Brassica napus	core promoter element around -30 of transcription start
GmCPP-5	TATA-box	TATATA	13	6	19	+	Arabidopsis thaliana	core promoter element around -30 of transcription start
GmCPP-5	TATA-box	ATATAT	14	6	20	+	Brassica napus	core promoter element around -30 of transcription start
GmCPP-5	TATA-box	TATATA	15	6	21	+	Arabidopsis thaliana	core promoter element around -30 of transcription start
GmCPP-5	TATA-box	ATATAA	16	6	22	+	Brassica oleracea	core promoter element around -30 of transcription start
GmCPP-5	TATA-box	TATA	17	4	21	+	Arabidopsis thaliana	core promoter element around -30 of transcription start
GmCPP-5	TATA-box	ATTATA	276	6	282	+	Brassica napus	core promoter element around -30 of transcription start
GmCPP-5	TATA-box	TATAA	277	5	282	-	Arabidopsis thaliana	core promoter element around -30 of transcription start
GmCPP-5	TATA-box	TATA	278	4	282	+	Arabidopsis thaliana	core promoter element around -30 of transcription start
GmCPP-5	TATA-box	TAAAGATT	292	8	300	+	Arabidopsis thaliana	core promoter element around -30 of transcription start
GmCPP-5	TATA-box	TATATTTATATTT	303	12	315	+	Avena sativa	core promoter element around -30 of transcription start
GmCPP-5	TATA-box	TATAAAT	306	7	313	-	Brassica juncea	core promoter element around -30 of transcription start
GmCPP-5	TATA-box	TATAAA	307	6	313	-	Helianthus annuus	core promoter element around -30 of transcription start
GmCPP-5	TATA-box	TATAA	308	5	313	-	Arabidopsis thaliana	core promoter element around -30 of transcription start
GmCPP-5	TATA-box	TATA	309	4	313	+	Arabidopsis thaliana	core promoter element around -30 of transcription start
GmCPP-5	TATA-box	TATA	324	4	328	+	Arabidopsis thaliana	core promoter element around -30 of transcription start
GmCPP-5	TATA-box	ATTATA	334	6	340	+	Brassica napus	core promoter element around -30 of transcription start
GmCPP-5	TATA-box	TATAA	335	5	340	-	Arabidopsis thaliana	core promoter element around -30 of transcription start
GmCPP-5	TATA-box	TATA	336	4	340	+	Arabidopsis thaliana	core promoter element around -30 of transcription start
GmCPP-5	TATA-box	ATATAA	397	6	403	+	Brassica oleracea	core promoter element around -30 of transcription start
GmCPP-5	TATA-box	TATA	398	4	402	+	Arabidopsis thaliana	core promoter element around -30 of transcription start
GmCPP-5	TATA-box	ATATAT	438	6	444	+	Brassica napus	core promoter element around -30 of transcription start
GmCPP-5	TATA-box	TATA	439	4	443	+	Arabidopsis thaliana	core promoter element around -30 of transcription start
GmCPP-5	TATA-box	ATATAA	673	6	679	+	Brassica oleracea	core promoter element around -30 of transcription start
GmCPP-5	TATA-box	TATA	674	4	678	+	Arabidopsis thaliana	core promoter element around -30 of transcription start
GmCPP-5	TATA-box	TACATAAA	682	8	690	-	Oryza sativa	core promoter element around -30 of transcription start
GmCPP-5	TATA-box	ATATAA	715	6	721	+	Brassica oleracea	core promoter element around -30 of transcription start
GmCPP-5	TATA-box	TATA	716	4	720	+	Arabidopsis thaliana	core promoter element around -30 of transcription start
GmCPP-5	TATA-box	ATATAA	843	6	849	+	Brassica oleracea	core promoter element around -30 of transcription start
GmCPP-5	TATA-box	TATA	844	4	848	+	Arabidopsis thaliana	core promoter element around -30 of transcription start
GmCPP-5	TATA-box	ATATAT	894	6	900	+	Brassica napus	core promoter element around -30 of transcription start
GmCPP-5	TATA-box	TATA	895	4	899	+	Arabidopsis thaliana	core promoter element around -30 of transcription start
GmCPP-5	TATA-box	TATAA	932	5	937	-	Arabidopsis thaliana	core promoter element around -30 of transcription start
GmCPP-5	TATA-box	TATA	933	4	937	+	Arabidopsis thaliana	core promoter element around -30 of transcription start
GmCPP-5	TATA-box	TATAAATA	935	8	943	-	Daucus carota	core promoter element around -30 of transcription start
GmCPP-5	TATA-box	TATAAAT	936	7	943	-	Brassica juncea	core promoter element around -30 of transcription start
GmCPP-5	TATA-box	TATAAA	937	6	943	-	Helianthus annuus	core promoter element around -30 of transcription start
GmCPP-5	TATA-box	TATAA	938	5	943	-	Arabidopsis thaliana	core promoter element around -30 of transcription start
GmCPP-5	TATA-box	TATA	939	4	943	+	Arabidopsis thaliana	core promoter element around -30 of transcription start
GmCPP-5	TATA-box	ATATAA	1000	6	1006	+	Brassica oleracea	core promoter element around -30 of transcription start
GmCPP-5	TATA-box	TATA	1001	4	1005	+	Arabidopsis thaliana	core promoter element around -30 of transcription start
GmCPP-5	TATA-box	ATATAT	1008	6	1014	+	Brassica napus	core promoter element around -30 of transcription start
GmCPP-5	TATA-box	TATATA	1009	6	1015	+	Arabidopsis thaliana	core promoter element around -30 of transcription start
GmCPP-5	TATA-box	ATATAA	1010	6	1016	+	Brassica oleracea	core promoter element around -30 of transcription start
GmCPP-5	TATA-box	TATA	1011	4	1015	+	Arabidopsis thaliana	core promoter element around -30 of transcription start
GmCPP-5	TATA-box	ATTATA	1110	6	1116	+	Brassica napus	core promoter element around -30 of transcription start
GmCPP-5	TATA-box	TATAA	1111	5	1116	-	Arabidopsis thaliana	core promoter element around -30 of transcription start
GmCPP-5	TATA-box	TATA	1112	4	1116	+	Arabidopsis thaliana	core promoter element around -30 of transcription start
GmCPP-5	TATA-box	TATAAAA	1160	7	1167	-	Pisum sativum	core promoter element around -30 of transcription start
GmCPP-5	TATA-box	TATAAA	1161	6	1167	-	Helianthus annuus	core promoter element around -30 of transcription start
GmCPP-5	TATA-box	TATAA	1162	5	1167	-	Arabidopsis thaliana	core promoter element around -30 of transcription start
GmCPP-5	TATA-box	TATA	1163	4	1167	+	Arabidopsis thaliana	core promoter element around -30 of transcription start
GmCPP-5	TATA-box	TAAAGATT	1213	8	1221	+	Arabidopsis thaliana	core promoter element around -30 of transcription start
GmCPP-5	TATA-box	ATATAT	1235	6	1241	-	Brassica napus	core promoter element around -30 of transcription start
GmCPP-5	TATA-box	TATATA	1236	6	1242	-	Arabidopsis thaliana	core promoter element around -30 of transcription start
GmCPP-5	TATA-box	ATATAT	1237	6	1243	-	Brassica napus	core promoter element around -30 of transcription start
GmCPP-5	TATA-box	TATA	1238	4	1242	-	Arabidopsis thaliana	core promoter element around -30 of transcription start
GmCPP-5	TATA-box	TATATTTATATTT	1335	12	1347	-	Avena sativa	core promoter element around -30 of transcription start
GmCPP-5	TATA-box	ATATAA	1337	6	1343	+	Brassica oleracea	core promoter element around -30 of transcription start
GmCPP-5	TATA-box	TATA	1338	4	1342	-	Arabidopsis thaliana	core promoter element around -30 of transcription start
GmCPP-5	TATA-box	TACAAAA	1362	7	1369	+	Oryza sativa	core promoter element around -30 of transcription start
GmCPP-5	TATA-box	TATAAA	1524	6	1530	-	Helianthus annuus	core promoter element around -30 of transcription start
GmCPP-5	TATA-box	TATATAA	1525	7	1532	-	Arabidopsis thaliana	core promoter element around -30 of transcription start
GmCPP-5	TATA-box	TATATA	1526	6	1532	-	Arabidopsis thaliana	core promoter element around -30 of transcription start
GmCPP-5	TATA-box	ATATAA	1527	6	1533	+	Brassica oleracea	core promoter element around -30 of transcription start
GmCPP-5	TATA-box	TATA	1528	4	1532	-	Arabidopsis thaliana	core promoter element around -30 of transcription start
GmCPP-5	TATA-box	TATAAAA	1564	7	1571	-	Pisum sativum	core promoter element around -30 of transcription start
GmCPP-5	TATA-box	TATAAA	1565	6	1571	-	Helianthus annuus	core promoter element around -30 of transcription start
GmCPP-5	TATA-box	TATAA	1566	5	1571	-	Arabidopsis thaliana	core promoter element around -30 of transcription start
GmCPP-5	TATA-box	TATA	1567	4	1571	-	Arabidopsis thaliana	core promoter element around -30 of transcription start
GmCPP-5	TATA-box	ATTATA	1621	6	1627	+	Brassica napus	core promoter element around -30 of transcription start
GmCPP-5	TATA-box	TATAA	1622	5	1627	-	Arabidopsis thaliana	core promoter element around -30 of transcription start
GmCPP-5	TATA-box	TATA	1623	4	1627	-	Arabidopsis thaliana	core promoter element around -30 of transcription start
GmCPP-5	TATA-box	taTATAAAtc	1724	9	1733	-	Arabidopsis thaliana	core promoter element around -30 of transcription start
GmCPP-5	TATA-box	TATAAAT	1725	7	1732	-	Brassica juncea	core promoter element around -30 of transcription start
GmCPP-5	TATA-box	TATAAA	1726	6	1732	-	Helianthus annuus	core promoter element around -30 of transcription start
GmCPP-5	TATA-box	TATATAA	1727	7	1734	-	Arabidopsis thaliana	core promoter element around -30 of transcription start
GmCPP-5	TATA-box	TATATA	1728	6	1734	-	Arabidopsis thaliana	core promoter element around -30 of transcription start
GmCPP-5	TATA-box	ATATAT	1729	6	1735	-	Brassica napus	core promoter element around -30 of transcription start
GmCPP-5	TATA-box	TATATA	1730	6	1736	-	Arabidopsis thaliana	core promoter element around -30 of transcription start
GmCPP-5	TATA-box	ATATAT	1731	6	1737	-	Brassica napus	core promoter element around -30 of transcription start
GmCPP-5	TATA-box	TATATA	1732	6	1738	-	Arabidopsis thaliana	core promoter element around -30 of transcription start
GmCPP-5	TATA-box	TATA	1734	4	1738	-	Arabidopsis thaliana	core promoter element around -30 of transcription start
GmCPP-5	TATA-box	ccTATAAAaa	1747	9	1756	-	Arabidopsis thaliana	core promoter element around -30 of transcription start
GmCPP-5	TATA-box	TATAAAA	1748	7	1755	-	Pisum sativum	core promoter element around -30 of transcription start
GmCPP-5	TATA-box	TATAAA	1749	6	1755	-	Helianthus annuus	core promoter element around -30 of transcription start
GmCPP-5	TATA-box	TATAA	1750	5	1755	-	Arabidopsis thaliana	core promoter element around -30 of transcription start
GmCPP-5	TATA-box	TATA	1751	4	1755	-	Arabidopsis thaliana	core promoter element around -30 of transcription start
GmCPP-5	TATA-box	TATA	1757	4	1761	-	Arabidopsis thaliana	core promoter element around -30 of transcription start
GmCPP-5	Unnamed__8	TCCACGTAGA	111	9	120	+	Zea mays
GmCPP-5	CAAT-box	CAAAT	81	5	86	+	Pisum sativum	common cis-acting element in promoter and enhancer regions
GmCPP-5	CAAT-box	CCAAT	98	5	103	+	Arabidopsis thaliana	common cis-acting element in promoter and enhancer regions
GmCPP-5	CAAT-box	CAAT	99	4	103	+	Nicotiana glutinosa
GmCPP-5	CAAT-box	CAAAT	230	5	235	+	Pisum sativum	common cis-acting element in promoter and enhancer regions
GmCPP-5	CAAT-box	CAAT	274	4	278	+	Nicotiana glutinosa
GmCPP-5	CAAT-box	CAAAT	455	5	460	-	Pisum sativum	common cis-acting element in promoter and enhancer regions
GmCPP-5	CAAT-box	CCAAT	512	5	517	+	Arabidopsis thaliana	common cis-acting element in promoter and enhancer regions
GmCPP-5	CAAT-box	CAAT	513	4	517	+	Nicotiana glutinosa
GmCPP-5	CAAT-box	CAAT	521	4	525	-	Nicotiana glutinosa
GmCPP-5	CAAT-box	CAAT	557	4	561	+	Nicotiana glutinosa
GmCPP-5	CAAT-box	CAAT	571	4	575	+	Nicotiana glutinosa
GmCPP-5	CAAT-box	CAAT	580	4	584	-	Nicotiana glutinosa
GmCPP-5	CAAT-box	CAAAT	709	5	714	-	Pisum sativum	common cis-acting element in promoter and enhancer regions
GmCPP-5	CAAT-box	CAAT	770	4	774	-	Nicotiana glutinosa
GmCPP-5	CAAT-box	CAAAT	828	5	833	+	Pisum sativum	common cis-acting element in promoter and enhancer regions
GmCPP-5	CAAT-box	CAAT	955	4	959	-	Nicotiana glutinosa
GmCPP-5	CAAT-box	CAAAT	968	5	973	-	Pisum sativum	common cis-acting element in promoter and enhancer regions
GmCPP-5	CAAT-box	CAAT	1056	4	1060	+	Nicotiana glutinosa
GmCPP-5	CAAT-box	CAAAT	1145	5	1150	+	Pisum sativum	common cis-acting element in promoter and enhancer regions
GmCPP-5	CAAT-box	CAAT	1398	4	1402	+	Nicotiana glutinosa
GmCPP-5	CAAT-box	CAAT	1594	4	1598	+	Nicotiana glutinosa
GmCPP-5	CAAT-box	CAAAT	1635	5	1640	-	Pisum sativum	common cis-acting element in promoter and enhancer regions
GmCPP-5	CAAT-box	CAAT	1655	4	1659	+	Nicotiana glutinosa
GmCPP-5	CAAT-box	CAAT	1667	4	1671	-	Nicotiana glutinosa
GmCPP-5	CAAT-box	CAAAT	1707	5	1712	+	Pisum sativum	common cis-acting element in promoter and enhancer regions
GmCPP-5	CAAT-box	CCAAT	1813	5	1818	-	Arabidopsis thaliana	common cis-acting element in promoter and enhancer regions
GmCPP-5	CAAT-box	CAAT	1862	4	1866	+	Nicotiana glutinosa
GmCPP-5	CAAT-box	CAAT	1868	4	1872	-	Nicotiana glutinosa
GmCPP-5	CAAT-box	CAAAT	1886	5	1891	-	Pisum sativum	common cis-acting element in promoter and enhancer regions
GmCPP-5	CAAT-box	CAAT	1953	4	1957	-	Nicotiana glutinosa
GmCPP-5	CAAT-box	CAAAT	2050	5	2055	+	Pisum sativum	common cis-acting element in promoter and enhancer regions
GmCPP-5	CAAT-box	CAAT	2085	4	2089	+	Nicotiana glutinosa
GmCPP-5	CAAT-box	CAAT	2176	4	2180	+	Nicotiana glutinosa
GmCPP-5	CAAT-box	CAAT	2196	4	2200	+	Nicotiana glutinosa
GmCPP-5	CAAT-box	CAAT	2211	4	2215	+	Nicotiana glutinosa
GmCPP-5	CAAT-box	CCAAT	2231	5	2236	+	Arabidopsis thaliana	common cis-acting element in promoter and enhancer regions
GmCPP-5	CAAT-box	CAAT	2232	4	2236	+	Nicotiana glutinosa
GmCPP-5	GT1-motif	GGTTAAT	950	7	957	+	Avena sativa	light responsive element
GmCPP-5	Gap-box	CAAATGAA(A/G)A	230	9	239	+	Arabidopsis thaliana	part of a light responsive element
GmCPP-5	ERE	ATTTTAAA	288	8	296	+	Nicotiana glutinos
GmCPP-5	ERE	ATTTTAAA	382	8	390	-	Nicotiana glutinos
GmCPP-5	ERE	ATTTTAAA	981	8	989	-	Nicotiana glutinos
GmCPP-5	ERE	ATTTTAAA	1131	8	1139	+	Nicotiana glutinos
GmCPP-5	ERE	ATTTTAAA	1504	8	1512	-	Nicotiana glutinos
GmCPP-5	MYB-like sequence	TAACCA	1356	6	1362	+	Arabidopsis thaliana
GmCPP-5	TC-rich repeats	ATTCTCTAAC	633	9	642	+	Nicotiana tabacum	cis-acting element involved in defense and stress responsiveness
GmCPP-5	Unnamed__12	TCCACGTAGA	111	9	120	+	Zea mays
GmCPP-5	AAGAA-motif	GAAAGAA	886	7	893	+	Avena sativa
GmCPP-5	AAGAA-motif	GAAAGAA	2265	7	2272	-	Avena sativa
GmCPP-5	TGA-element	AACGAC	2293	6	2299	-	Brassica oleracea	auxin-responsive element
GmCPP-5	MYB	CAACCA	1205	6	1211	+	Arabidopsis thaliana
GmCPP-5	MYB	TAACCA	1356	6	1362	+	Arabidopsis thaliana
GmCPP-5	MYB	CAACAG	2184	6	2190	+	Arabidopsis thaliana
GmCPP-5	AT-rich element	ATAGAAATCAA	1647	10	1657	+	Glycine max	binding site of AT-rich DNA binding protein (ATBP-1)
GmCPP-5	Unnamed__14	TCCACGTAGA	111	9	120	+	Zea mays
GmCPP-5	WUN-motif	AAATTTCTT	1531	9	1540	+	Nicotiana glutinosa
GmCPP-5		motif_sequence	596	4	600	+	organism	short_function
GmCPP-5		motif_sequence	906	4	910	+	organism	short_function
GmCPP-5		motif_sequence	1739	4	1743	+	organism	short_function
GmCPP-5		motif_sequence	1764	4	1768	-	organism	short_function
GmCPP-5		motif_sequence	1790	4	1794	-	organism	short_function
GmCPP-5		motif_sequence	1973	4	1977	-	organism	short_function
GmCPP-5		motif_sequence	2080	4	2084	+	organism	short_function
GmCPP-5		motif_sequence	2089	4	2093	+	organism	short_function
GmCPP-5		motif_sequence	2101	4	2105	+	organism	short_function
GmCPP-5		motif_sequence	2139	4	2143	+	organism	short_function
GmCPP-5	ABRE	ACGTG	113	5	118	-	Arabidopsis thaliana	cis-acting element involved in the abscisic acid responsiveness
GmCPP-5	ABRE	CACGTG	214	6	220	+	Arabidopsis thaliana	cis-acting element involved in the abscisic acid responsiveness
GmCPP-5	ABRE	ACGTG	215	5	220	+	Arabidopsis thaliana	cis-acting element involved in the abscisic acid responsiveness
GmCPP-5	Unnamed__4	CTCC	110	4	114	+	Petroselinum hortense
GmCPP-5	Unnamed__4	CTCC	133	4	137	+	Petroselinum hortense
GmCPP-5	Unnamed__4	CTCC	1271	4	1275	+	Petroselinum hortense
GmCPP-5	Unnamed__4	CTCC	1853	4	1857	-	Petroselinum hortense
GmCPP-5	Unnamed__4	CTCC	1983	4	1987	-	Petroselinum hortense
GmCPP-5	Unnamed__4	CTCC	2016	4	2020	+	Petroselinum hortense
GmCPP-5	Unnamed__4	CTCC	2022	4	2026	+	Petroselinum hortense
GmCPP-5	Unnamed__4	CTCC	2032	4	2036	+	Petroselinum hortense
GmCPP-5	Unnamed__4	CTCC	2067	4	2071	+	Petroselinum hortense
GmCPP-5	Unnamed__4	CTCC	2103	4	2107	+	Petroselinum hortense
GmCPP-5	Unnamed__4	CTCC	2107	4	2111	+	Petroselinum hortense
GmCPP-5	Unnamed__4	CTCC	2135	4	2139	+	Petroselinum hortense
GmCPP-5	Unnamed__4	CTCC	2141	4	2145	+	Petroselinum hortense
GmCPP-5	Unnamed__4	CTCC	2275	4	2279	-	Petroselinum hortense
GmCPP-5	TCCC-motif	TCTCCCT	2102	7	2109	+	Spinacia oleracea	part of a light responsive element
GmCPP-5	AT~TATA-box	TATATA	7	6	13	+	Arabidopsis thaliana
GmCPP-5	AT~TATA-box	TATATA	9	6	15	+	Arabidopsis thaliana
GmCPP-5	AT~TATA-box	TATATA	11	6	17	+	Arabidopsis thaliana
GmCPP-5	AT~TATA-box	TATATA	13	6	19	+	Arabidopsis thaliana
GmCPP-5	AT~TATA-box	TATATA	15	6	21	+	Arabidopsis thaliana
GmCPP-5	AT~TATA-box	TATATA	1009	6	1015	+	Arabidopsis thaliana
GmCPP-5	AT~TATA-box	TATATA	1236	6	1242	-	Arabidopsis thaliana
GmCPP-5	AT~TATA-box	TATATAAA	1524	8	1532	-	Arabidopsis thaliana
GmCPP-5	AT~TATA-box	TATATA	1526	6	1532	-	Arabidopsis thaliana
GmCPP-5	AT~TATA-box	TATATAAA	1726	8	1734	-	Arabidopsis thaliana
GmCPP-5	AT~TATA-box	TATATA	1728	6	1734	-	Arabidopsis thaliana
GmCPP-5	AT~TATA-box	TATATA	1730	6	1736	-	Arabidopsis thaliana
GmCPP-5	AT~TATA-box	TATATA	1732	6	1738	-	Arabidopsis thaliana
GmCPP-5	A-box	CCGTCC	1875	6	1881	+	Petroselinum crispum	cis-acting regulatory element
GmCPP-5	CCGTCC-box	CCGTCC	1875	6	1881	+	Petroselinum hortense
GmCPP-6	P-box	CCTTTTG	647	7	654	+	Oryza sativa	gibberellin-responsive element
GmCPP-6	Unnamed__1	GAATTTAATTAA	1169	11	1180	+	Glycine max	60K protein binding site
GmCPP-6	Unnamed__1	CGTGG	1786	5	1791	+	Zea mays
GmCPP-6	Unnamed__1	CGTGG	1951	5	1956	+	Zea mays
GmCPP-6	ARE	AAACCA	362	6	368	+	Zea mays	cis-acting regulatory element essential for the anaerobic induction
GmCPP-6	ARE	AAACCA	834	6	840	-	Zea mays	cis-acting regulatory element essential for the anaerobic induction
GmCPP-6	ARE	AAACCA	1698	6	1704	+	Zea mays	cis-acting regulatory element essential for the anaerobic induction
GmCPP-6	ARE	AAACCA	1942	6	1948	-	Zea mays	cis-acting regulatory element essential for the anaerobic induction
GmCPP-6	MYC	CATTTG	343	6	349	-	Arabidopsis thaliana
GmCPP-6	MYC	CATTTG	486	6	492	+	Arabidopsis thaliana
GmCPP-6	MYC	CAATTG	1651	6	1657	-	Arabidopsis thaliana
GmCPP-6	TATC-box	TATCCCA	734	7	741	+	Oryza sativa	cis-acting element involved in gibberellin-responsiveness
GmCPP-6	TATC-box	TATCCCA	1465	7	1472	-	Oryza sativa	cis-acting element involved in gibberellin-responsiveness
GmCPP-6	TATA	TATAAAAT	1639	8	1647	+	Arabidopsis thaliana
GmCPP-6	G-Box	CACGTT	843	6	849	+	Pisum sativum	cis-acting regulatory element involved in light responsiveness
GmCPP-6	G-Box	CACGTG	1909	6	1915	-	Pisum sativum	cis-acting regulatory element involved in light responsiveness
GmCPP-6	Myc	TCTCTTA	250	7	257	+	Arabidopsis thaliana
GmCPP-6	Myc	TCTCTTA	1531	7	1538	+	Arabidopsis thaliana
GmCPP-6	Myc	TCTCTTA	2200	7	2207	+	Arabidopsis thaliana
GmCPP-6	TCT-motif	TCTTAC	1385	6	1391	+	Arabidopsis thaliana	part of a light responsive element
GmCPP-6	TCT-motif	TCTTAC	1504	6	1510	+	Arabidopsis thaliana	part of a light responsive element
GmCPP-6	TCT-motif	TCTTAC	1533	6	1539	+	Arabidopsis thaliana	part of a light responsive element
GmCPP-6	TCA-element	CCATCTTTTT	622	9	631	-	Nicotiana tabacum	cis-acting element involved in salicylic acid responsiveness
GmCPP-6	AT-rich sequence	TAAAATACT	1212	9	1221	+	Pisum sativum	element for maximal elicitor-mediated activation (2copies)
GmCPP-6	chs-CMA1a	TTACTTAA	1387	8	1395	+	Daucus carota	part of a light responsive element
GmCPP-6	chs-CMA1a	TTACTTAA	1595	8	1603	-	Daucus carota	part of a light responsive element
GmCPP-6	G-box	GCCACGTGGA	878	9	887	+	Arabidopsis thaliana	cis-acting regulatory element involved in light responsiveness
GmCPP-6	G-box	ACACGTGT	1908	8	1916	-	Brassica napus	cis-acting regulatory element involved in light responsiveness
GmCPP-6	G-box	CACGTG	1909	6	1915	-	Arabidopsis thaliana	cis-acting regulatory element involved in light responsiveness
GmCPP-6	G-box	CACGTC	1949	6	1955	-	Zea mays	cis-acting regulatory element involved in light responsiveness
GmCPP-6	Box 4	ATTAAT	283	6	289	+	Petroselinum crispum	part of a conserved DNA module involved in light responsiveness
GmCPP-6	Box 4	ATTAAT	1145	6	1151	+	Petroselinum crispum	part of a conserved DNA module involved in light responsiveness
GmCPP-6	Box 4	ATTAAT	1167	6	1173	+	Petroselinum crispum	part of a conserved DNA module involved in light responsiveness
GmCPP-6	Box 4	ATTAAT	1176	6	1182	+	Petroselinum crispum	part of a conserved DNA module involved in light responsiveness
GmCPP-6	Box 4	ATTAAT	1227	6	1233	-	Petroselinum crispum	part of a conserved DNA module involved in light responsiveness
GmCPP-6	Box 4	ATTAAT	1309	6	1315	-	Petroselinum crispum	part of a conserved DNA module involved in light responsiveness
GmCPP-6	Box 4	ATTAAT	1492	6	1498	-	Petroselinum crispum	part of a conserved DNA module involved in light responsiveness
GmCPP-6	Box 4	ATTAAT	1499	6	1505	-	Petroselinum crispum	part of a conserved DNA module involved in light responsiveness
GmCPP-6	TATA-box	TATATA	16	6	22	+	Arabidopsis thaliana	core promoter element around -30 of transcription start
GmCPP-6	TATA-box	TATA	18	4	22	+	Arabidopsis thaliana	core promoter element around -30 of transcription start
GmCPP-6	TATA-box	ATTATA	39	6	45	+	Brassica napus	core promoter element around -30 of transcription start
GmCPP-6	TATA-box	TATATAA	40	7	47	-	Arabidopsis thaliana	core promoter element around -30 of transcription start
GmCPP-6	TATA-box	TATATA	41	6	47	+	Arabidopsis thaliana	core promoter element around -30 of transcription start
GmCPP-6	TATA-box	TATA	43	4	47	+	Arabidopsis thaliana	core promoter element around -30 of transcription start
GmCPP-6	TATA-box	ATATAA	357	6	363	+	Brassica oleracea	core promoter element around -30 of transcription start
GmCPP-6	TATA-box	TATA	358	4	362	+	Arabidopsis thaliana	core promoter element around -30 of transcription start
GmCPP-6	TATA-box	TATA	418	4	422	+	Arabidopsis thaliana	core promoter element around -30 of transcription start
GmCPP-6	TATA-box	TATA	452	4	456	+	Arabidopsis thaliana	core promoter element around -30 of transcription start
GmCPP-6	TATA-box	ATTATA	573	6	579	+	Brassica napus	core promoter element around -30 of transcription start
GmCPP-6	TATA-box	TATAA	574	5	579	-	Arabidopsis thaliana	core promoter element around -30 of transcription start
GmCPP-6	TATA-box	TATA	575	4	579	+	Arabidopsis thaliana	core promoter element around -30 of transcription start
GmCPP-6	TATA-box	ATTATA	595	6	601	+	Brassica napus	core promoter element around -30 of transcription start
GmCPP-6	TATA-box	TATAA	596	5	601	-	Arabidopsis thaliana	core promoter element around -30 of transcription start
GmCPP-6	TATA-box	TATA	597	4	601	+	Arabidopsis thaliana	core promoter element around -30 of transcription start
GmCPP-6	TATA-box	TACAAAA	649	7	656	-	Oryza sativa	core promoter element around -30 of transcription start
GmCPP-6	TATA-box	TATAA	720	5	725	-	Arabidopsis thaliana	core promoter element around -30 of transcription start
GmCPP-6	TATA-box	TATA	721	4	725	+	Arabidopsis thaliana	core promoter element around -30 of transcription start
GmCPP-6	TATA-box	ATATAT	819	6	825	+	Brassica napus	core promoter element around -30 of transcription start
GmCPP-6	TATA-box	TATATA	820	6	826	+	Arabidopsis thaliana	core promoter element around -30 of transcription start
GmCPP-6	TATA-box	TATA	822	4	826	+	Arabidopsis thaliana	core promoter element around -30 of transcription start
GmCPP-6	TATA-box	TACAAAA	930	7	937	+	Oryza sativa	core promoter element around -30 of transcription start
GmCPP-6	TATA-box	TATTTAAA	937	8	945	+	Arabidopsis thaliana	core promoter element around -30 of transcription start
GmCPP-6	TATA-box	TATA	980	4	984	+	Arabidopsis thaliana	core promoter element around -30 of transcription start
GmCPP-6	TATA-box	TATAA	994	5	999	-	Arabidopsis thaliana	core promoter element around -30 of transcription start
GmCPP-6	TATA-box	TATA	995	4	999	+	Arabidopsis thaliana	core promoter element around -30 of transcription start
GmCPP-6	TATA-box	TATAAATA	1134	8	1142	-	Daucus carota	core promoter element around -30 of transcription start
GmCPP-6	TATA-box	TATAAAT	1135	7	1142	-	Brassica juncea	core promoter element around -30 of transcription start
GmCPP-6	TATA-box	TATAAA	1136	6	1142	-	Helianthus annuus	core promoter element around -30 of transcription start
GmCPP-6	TATA-box	TATAA	1137	5	1142	-	Arabidopsis thaliana	core promoter element around -30 of transcription start
GmCPP-6	TATA-box	TATA	1138	4	1142	+	Arabidopsis thaliana	core promoter element around -30 of transcription start
GmCPP-6	TATA-box	TATATTTATATTT	1195	12	1207	+	Avena sativa	core promoter element around -30 of transcription start
GmCPP-6	TATA-box	TATAAAT	1198	7	1205	-	Brassica juncea	core promoter element around -30 of transcription start
GmCPP-6	TATA-box	TATAAA	1199	6	1205	-	Helianthus annuus	core promoter element around -30 of transcription start
GmCPP-6	TATA-box	TATAA	1200	5	1205	-	Arabidopsis thaliana	core promoter element around -30 of transcription start
GmCPP-6	TATA-box	TATA	1201	4	1205	+	Arabidopsis thaliana	core promoter element around -30 of transcription start
GmCPP-6	TATA-box	TATAA	1375	5	1380	-	Arabidopsis thaliana	core promoter element around -30 of transcription start
GmCPP-6	TATA-box	TATA	1376	4	1380	-	Arabidopsis thaliana	core promoter element around -30 of transcription start
GmCPP-6	TATA-box	ATATAA	1481	6	1487	+	Brassica oleracea	core promoter element around -30 of transcription start
GmCPP-6	TATA-box	TATA	1482	4	1486	-	Arabidopsis thaliana	core promoter element around -30 of transcription start
GmCPP-6	TATA-box	ATTATA	1637	6	1643	+	Brassica napus	core promoter element around -30 of transcription start
GmCPP-6	TATA-box	TATAA	1638	5	1643	-	Arabidopsis thaliana	core promoter element around -30 of transcription start
GmCPP-6	TATA-box	TATA	1639	4	1643	-	Arabidopsis thaliana	core promoter element around -30 of transcription start
GmCPP-6	TATA-box	TATAA	1863	5	1868	-	Arabidopsis thaliana	core promoter element around -30 of transcription start
GmCPP-6	TATA-box	TATA	1864	4	1868	-	Arabidopsis thaliana	core promoter element around -30 of transcription start
GmCPP-6	TATA-box	TACAAAA	2078	7	2085	+	Oryza sativa	core promoter element around -30 of transcription start
GmCPP-6	CCAAT-box	CAACGG	2036	6	2042	-	Hordeum vulgare	MYBHv1 binding site
GmCPP-6	CAAT-box	CCAAT	143	5	148	-	Arabidopsis thaliana	common cis-acting element in promoter and enhancer regions
GmCPP-6	CAAT-box	CAAAT	242	5	247	+	Pisum sativum	common cis-acting element in promoter and enhancer regions
GmCPP-6	CAAT-box	CAAT	257	4	261	-	Nicotiana glutinosa
GmCPP-6	CAAT-box	CAAAT	272	5	277	+	Pisum sativum	common cis-acting element in promoter and enhancer regions
GmCPP-6	CAAT-box	CAAAT	296	5	301	+	Pisum sativum	common cis-acting element in promoter and enhancer regions
GmCPP-6	CAAT-box	CAAAT	343	5	348	+	Pisum sativum	common cis-acting element in promoter and enhancer regions
GmCPP-6	CAAT-box	CCAAT	365	5	370	+	Arabidopsis thaliana	common cis-acting element in promoter and enhancer regions
GmCPP-6	CAAT-box	CAAT	366	4	370	+	Nicotiana glutinosa
GmCPP-6	CAAT-box	CAAAT	383	5	388	+	Pisum sativum	common cis-acting element in promoter and enhancer regions
GmCPP-6	CAAT-box	CAAT	405	4	409	+	Nicotiana glutinosa
GmCPP-6	CAAT-box	CAAT	435	4	439	+	Nicotiana glutinosa
GmCPP-6	CAAT-box	CCAAT	461	5	466	+	Arabidopsis thaliana	common cis-acting element in promoter and enhancer regions
GmCPP-6	CAAT-box	CAAT	462	4	466	+	Nicotiana glutinosa
GmCPP-6	CAAT-box	CAAT	478	4	482	-	Nicotiana glutinosa
GmCPP-6	CAAT-box	CAAAT	487	5	492	-	Pisum sativum	common cis-acting element in promoter and enhancer regions
GmCPP-6	CAAT-box	CAAT	500	4	504	+	Nicotiana glutinosa
GmCPP-6	CAAT-box	CAAAT	502	5	507	-	Pisum sativum	common cis-acting element in promoter and enhancer regions
GmCPP-6	CAAT-box	CAAT	508	4	512	-	Nicotiana glutinosa
GmCPP-6	CAAT-box	CAAT	612	4	616	+	Nicotiana glutinosa
GmCPP-6	CAAT-box	CAAT	703	4	707	-	Nicotiana glutinosa
GmCPP-6	CAAT-box	CCAAT	724	5	729	-	Arabidopsis thaliana	common cis-acting element in promoter and enhancer regions
GmCPP-6	CAAT-box	CCAAT	760	5	765	+	Arabidopsis thaliana	common cis-acting element in promoter and enhancer regions
GmCPP-6	CAAT-box	CAAT	761	4	765	+	Nicotiana glutinosa
GmCPP-6	CAAT-box	CAAT	781	4	785	-	Nicotiana glutinosa
GmCPP-6	CAAT-box	CAAT	961	4	965	+	Nicotiana glutinosa
GmCPP-6	CAAT-box	CCAAT	1025	5	1030	-	Arabidopsis thaliana	common cis-acting element in promoter and enhancer regions
GmCPP-6	CAAT-box	CAAT	1221	4	1225	-	Nicotiana glutinosa
GmCPP-6	CAAT-box	CAAT	1260	4	1264	+	Nicotiana glutinosa
GmCPP-6	CAAT-box	CAAT	1265	4	1269	+	Nicotiana glutinosa
GmCPP-6	CAAT-box	CCAAT	1283	5	1288	-	Arabidopsis thaliana	common cis-acting element in promoter and enhancer regions
GmCPP-6	CAAT-box	CAAAT	1330	5	1335	-	Pisum sativum	common cis-acting element in promoter and enhancer regions
GmCPP-6	CAAT-box	CAAAT	1366	5	1371	-	Pisum sativum	common cis-acting element in promoter and enhancer regions
GmCPP-6	CAAT-box	CAAT	1411	4	1415	-	Nicotiana glutinosa
GmCPP-6	CAAT-box	CAAT	1449	4	1453	+	Nicotiana glutinosa
GmCPP-6	CAAT-box	CAAAT	1517	5	1522	-	Pisum sativum	common cis-acting element in promoter and enhancer regions
GmCPP-6	CAAT-box	CAAT	1651	4	1655	+	Nicotiana glutinosa
GmCPP-6	CAAT-box	CAAT	1653	4	1657	-	Nicotiana glutinosa
GmCPP-6	CAAT-box	CAAT	1667	4	1671	-	Nicotiana glutinosa
GmCPP-6	CAAT-box	CAAT	1680	4	1684	+	Nicotiana glutinosa
GmCPP-6	CAAT-box	CAAT	1712	4	1716	+	Nicotiana glutinosa
GmCPP-6	CAAT-box	CAAT	1730	4	1734	-	Nicotiana glutinosa
GmCPP-6	CAAT-box	CAAAT	1810	5	1815	+	Pisum sativum	common cis-acting element in promoter and enhancer regions
GmCPP-6	CAAT-box	CAAT	1919	4	1923	+	Nicotiana glutinosa
GmCPP-6	CAAT-box	CAAAT	2002	5	2007	-	Pisum sativum	common cis-acting element in promoter and enhancer regions
GmCPP-6	CAAT-box	CAAT	2018	4	2022	+	Nicotiana glutinosa
GmCPP-6	CAAT-box	CAAT	2085	4	2089	-	Nicotiana glutinosa
GmCPP-6	CAAT-box	CAAAT	2090	5	2095	-	Pisum sativum	common cis-acting element in promoter and enhancer regions
GmCPP-6	CAAT-box	CAAT	2257	4	2261	-	Nicotiana glutinosa
GmCPP-6	CAAT-box	CAAT	2287	4	2291	-	Nicotiana glutinosa
GmCPP-6	CAAT-box	AGCTCAATTTCA	2336	11	2347	-	Daucus carota	common cis-acting element in promoter and enhancer regions
GmCPP-6	CAAT-box	CAAAT	2339	5	2344	-	Pisum sativum	common cis-acting element in promoter and enhancer regions
GmCPP-6	CAAT-box	CAAAT	2361	5	2366	-	Pisum sativum	common cis-acting element in promoter and enhancer regions
GmCPP-6	CAAT-box	CAAT	2394	4	2398	+	Nicotiana glutinosa
GmCPP-6	CAAT-box	CAAT	2447	4	2451	-	Nicotiana glutinosa
GmCPP-6	circadian	CAAAGATATC	389	9	398	-	Lycopersicon esculentum	cis-acting regulatory element involved in circadian control
GmCPP-6	MSA-like	TCCAACGGT	2035	9	2044	-	Catharanthus roseus	cis-acting element involved in cell cycle regulation
GmCPP-6	TC-rich repeats	ATTCTCTAAC	325	9	334	+	Nicotiana tabacum	cis-acting element involved in defense and stress responsiveness
GmCPP-6	AAAC-motif	CAATCAAAACCT	2419	11	2430	-	Spinacia oleracea	light responsive element
GmCPP-6	CAT-box	GCCACT	306	6	312	+	Arabidopsis thaliana	cis-acting regulatory element related to meristem expression
GmCPP-6	CAT-box	GCCACT	1739	6	1745	-	Arabidopsis thaliana	cis-acting regulatory element related to meristem expression
GmCPP-6	CAT-box	GCCACT	1781	6	1787	-	Arabidopsis thaliana	cis-acting regulatory element related to meristem expression
GmCPP-6	ERE	ATTTTAAA	408	8	416	-	Nicotiana glutinos
GmCPP-6	ERE	ATTTTAAA	1210	8	1218	-	Nicotiana glutinos
GmCPP-6	MBS	CAACTG	739	6	745	-	Arabidopsis thaliana	MYB binding site involved in drought-inducibility
GmCPP-6	ACE	GACACGTATG	1907	9	1916	-	Petroselinum crispum	cis-acting element involved in light responsiveness
GmCPP-6	AAGAA-motif	GAAAGAA	57	7	64	-	Avena sativa
GmCPP-6	AAGAA-motif	gGTAAAGAAA	1005	9	1014	-	Avena sativa
GmCPP-6	AAGAA-motif	GAAAGAA	2249	7	2256	-	Avena sativa
GmCPP-6	STRE	AGGGG	1857	5	1862	-	Arabidopsis thaliana
GmCPP-6	STRE	AGGGG	2124	5	2129	+	Arabidopsis thaliana
GmCPP-6	STRE	AGGGG	2173	5	2178	-	Arabidopsis thaliana
GmCPP-6	MYB recognition site	CCGTTG	2036	6	2042	+	Arabidopsis thaliana
GmCPP-6	ABRE	ACGTG	843	5	848	-	Arabidopsis thaliana	cis-acting element involved in the abscisic acid responsiveness
GmCPP-6	ABRE	CGCACGTGTC	1907	9	1916	+	Hordeum vulgare	cis-acting element involved in the abscisic acid responsiveness
GmCPP-6	ABRE	CACGTG	1909	6	1915	-	Arabidopsis thaliana	cis-acting element involved in the abscisic acid responsiveness
GmCPP-6	ABRE	ACGTG	1910	5	1915	+	Arabidopsis thaliana	cis-acting element involved in the abscisic acid responsiveness
GmCPP-6	ABRE	ACGTG	1950	5	1955	+	Arabidopsis thaliana	cis-acting element involved in the abscisic acid responsiveness
GmCPP-6	Unnamed__4	CTCC	49	4	53	+	Petroselinum hortense
GmCPP-6	Unnamed__4	CTCC	134	4	138	+	Petroselinum hortense
GmCPP-6	Unnamed__4	CTCC	264	4	268	-	Petroselinum hortense
GmCPP-6	Unnamed__4	CTCC	401	4	405	-	Petroselinum hortense
GmCPP-6	Unnamed__4	CTCC	535	4	539	+	Petroselinum hortense
GmCPP-6	Unnamed__4	CTCC	602	4	606	-	Petroselinum hortense
GmCPP-6	Unnamed__4	CTCC	630	4	634	-	Petroselinum hortense
GmCPP-6	Unnamed__4	CTCC	885	4	889	-	Petroselinum hortense
GmCPP-6	Unnamed__4	CTCC	904	4	908	+	Petroselinum hortense
GmCPP-6	Unnamed__4	CTCC	1424	4	1428	+	Petroselinum hortense
GmCPP-6	Unnamed__4	CTCC	1688	4	1692	+	Petroselinum hortense
GmCPP-6	Unnamed__4	CTCC	1891	4	1895	+	Petroselinum hortense
GmCPP-6	Unnamed__4	CTCC	1984	4	1988	-	Petroselinum hortense
GmCPP-6	Unnamed__4	CTCC	2052	4	2056	-	Petroselinum hortense
GmCPP-6	Unnamed__4	CTCC	2104	4	2108	-	Petroselinum hortense
GmCPP-6	Unnamed__4	CTCC	2114	4	2118	-	Petroselinum hortense
GmCPP-6	Unnamed__4	CTCC	2179	4	2183	+	Petroselinum hortense
GmCPP-6	Unnamed__4	CTCC	2188	4	2192	+	Petroselinum hortense
GmCPP-6	Unnamed__4	CTCC	2323	4	2327	+	Petroselinum hortense
GmCPP-6		motif_sequence	129	4	133	+	organism	short_function
GmCPP-6		motif_sequence	437	4	441	+	organism	short_function
GmCPP-6		motif_sequence	533	4	537	+	organism	short_function
GmCPP-6		motif_sequence	630	4	634	-	organism	short_function
GmCPP-6		motif_sequence	712	4	716	+	organism	short_function
GmCPP-6		motif_sequence	899	4	903	+	organism	short_function
GmCPP-6		motif_sequence	1243	4	1247	+	organism	short_function
GmCPP-6		motif_sequence	1456	4	1460	-	organism	short_function
GmCPP-6		motif_sequence	1969	4	1973	-	organism	short_function
GmCPP-6		motif_sequence	2104	4	2108	-	organism	short_function
GmCPP-6		motif_sequence	2118	4	2122	-	organism	short_function
GmCPP-6		motif_sequence	2186	4	2190	+	organism	short_function
GmCPP-6		motif_sequence	2191	4	2195	+	organism	short_function
GmCPP-6		motif_sequence	2196	4	2200	+	organism	short_function
GmCPP-6		motif_sequence	2312	4	2316	-	organism	short_function
GmCPP-6	WUN-motif	TTATTACAT	1076	9	1085	-	Nicotiana glutinosa
GmCPP-6	WUN-motif	TTATTACAT	1111	9	1120	-	Nicotiana glutinosa
GmCPP-6	WUN-motif	AAATTTCTT	1512	9	1521	-	Nicotiana glutinosa
GmCPP-6	F-box	CTATTCTCATT	1713	10	1723	-	Lycopersicon esculentum
GmCPP-6	MRE	AACCTAA	1833	7	1840	-	Petroselinum crispum	MYB binding site involved in light responsiveness
GmCPP-6	TCCC-motif	TCTCCCT	2178	7	2185	+	Spinacia oleracea	part of a light responsive element
GmCPP-6	WRE3	CCACCT	881	6	887	-	Pisum sativum
GmCPP-6	WRE3	CCACCT	1462	6	1468	-	Pisum sativum
GmCPP-6	Myb	CAACTG	739	6	745	-	Arabidopsis thaliana
GmCPP-6	AT~TATA-box	TATATA	16	6	22	+	Arabidopsis thaliana
GmCPP-6	AT~TATA-box	TATATA	41	6	47	+	Arabidopsis thaliana
GmCPP-6	AT~TATA-box	TATATA	820	6	826	+	Arabidopsis thaliana
GmCPP-7	ARE	AAACCA	1343	6	1349	+	Zea mays	cis-acting regulatory element essential for the anaerobic induction
GmCPP-7	ARE	AAACCA	1393	6	1399	+	Zea mays	cis-acting regulatory element essential for the anaerobic induction
GmCPP-7	ARE	AAACCA	1792	6	1798	+	Zea mays	cis-acting regulatory element essential for the anaerobic induction
GmCPP-7	Myb-binding site	CAACAG	2163	6	2169	+	Nicotiana tabacum
GmCPP-7	P-box	CCTTTTG	578	7	585	-	Oryza sativa	gibberellin-responsive element
GmCPP-7	GT1-motif	GGTTAAT	818	7	825	+	Avena sativa	light responsive element
GmCPP-7	Unnamed__1	GAATTTAATTAA	612	11	623	-	Glycine max	60K protein binding site
GmCPP-7	Unnamed__1	CGTGG	1858	5	1863	+	Zea mays
GmCPP-7	Unnamed__1	CGTGG	2143	5	2148	-	Zea mays
GmCPP-7	CAAT-box	CAAT	175	4	179	+	Nicotiana glutinosa
GmCPP-7	CAAT-box	CAAAT	177	5	182	-	Pisum sativum	common cis-acting element in promoter and enhancer regions
GmCPP-7	CAAT-box	CCAAT	185	5	190	-	Arabidopsis thaliana	common cis-acting element in promoter and enhancer regions
GmCPP-7	CAAT-box	CAAT	202	4	206	-	Nicotiana glutinosa
GmCPP-7	CAAT-box	CAAT	211	4	215	-	Nicotiana glutinosa
GmCPP-7	CAAT-box	CAAAT	262	5	267	+	Pisum sativum	common cis-acting element in promoter and enhancer regions
GmCPP-7	CAAT-box	CAAT	267	4	271	+	Nicotiana glutinosa
GmCPP-7	CAAT-box	CAAT	275	4	279	-	Nicotiana glutinosa
GmCPP-7	CAAT-box	CAAAT	281	5	286	-	Pisum sativum	common cis-acting element in promoter and enhancer regions
GmCPP-7	CAAT-box	CAAT	322	4	326	+	Nicotiana glutinosa
GmCPP-7	CAAT-box	CAAAT	331	5	336	-	Pisum sativum	common cis-acting element in promoter and enhancer regions
GmCPP-7	CAAT-box	CAAAT	386	5	391	-	Pisum sativum	common cis-acting element in promoter and enhancer regions
GmCPP-7	CAAT-box	CAAT	435	4	439	+	Nicotiana glutinosa
GmCPP-7	CAAT-box	CAAT	530	4	534	+	Nicotiana glutinosa
GmCPP-7	CAAT-box	CAAT	597	4	601	+	Nicotiana glutinosa
GmCPP-7	CAAT-box	CAAT	679	4	683	+	Nicotiana glutinosa
GmCPP-7	CAAT-box	CAAT	718	4	722	+	Nicotiana glutinosa
GmCPP-7	CAAT-box	CAAT	823	4	827	-	Nicotiana glutinosa
GmCPP-7	CAAT-box	CAAAT	836	5	841	-	Pisum sativum	common cis-acting element in promoter and enhancer regions
GmCPP-7	CAAT-box	CAAT	935	4	939	+	Nicotiana glutinosa
GmCPP-7	CAAT-box	CAAAT	1336	5	1341	+	Pisum sativum	common cis-acting element in promoter and enhancer regions
GmCPP-7	CAAT-box	CCAAT	1346	5	1351	+	Arabidopsis thaliana	common cis-acting element in promoter and enhancer regions
GmCPP-7	CAAT-box	CAAT	1347	4	1351	+	Nicotiana glutinosa
GmCPP-7	CAAT-box	CAAT	1376	4	1380	+	Nicotiana glutinosa
GmCPP-7	CAAT-box	CAAAT	1416	5	1421	-	Pisum sativum	common cis-acting element in promoter and enhancer regions
GmCPP-7	CAAT-box	CAAAT	1458	5	1463	-	Pisum sativum	common cis-acting element in promoter and enhancer regions
GmCPP-7	CAAT-box	CAAAT	1463	5	1468	-	Pisum sativum	common cis-acting element in promoter and enhancer regions
GmCPP-7	CAAT-box	CAAAT	1487	5	1492	+	Pisum sativum	common cis-acting element in promoter and enhancer regions
GmCPP-7	CAAT-box	CAAAT	1492	5	1497	+	Pisum sativum	common cis-acting element in promoter and enhancer regions
GmCPP-7	CAAT-box	CAAT	1495	4	1499	-	Nicotiana glutinosa
GmCPP-7	CAAT-box	CAAT	1639	4	1643	-	Nicotiana glutinosa
GmCPP-7	CAAT-box	CAAAT	1649	5	1654	-	Pisum sativum	common cis-acting element in promoter and enhancer regions
GmCPP-7	CAAT-box	CAAT	1755	4	1759	+	Nicotiana glutinosa
GmCPP-7	CAAT-box	CCAAT	1830	5	1835	-	Arabidopsis thaliana	common cis-acting element in promoter and enhancer regions
GmCPP-7	CAAT-box	CAAT	1871	4	1875	+	Nicotiana glutinosa
GmCPP-7	CAAT-box	CAAT	1963	4	1967	-	Nicotiana glutinosa
GmCPP-7	CAAT-box	CAAT	2005	4	2009	-	Nicotiana glutinosa
GmCPP-7	CAAT-box	CAAAT	2051	5	2056	+	Pisum sativum	common cis-acting element in promoter and enhancer regions
GmCPP-7	CAAT-box	CAAT	2155	4	2159	+	Nicotiana glutinosa
GmCPP-7	CAAT-box	CAAT	2175	4	2179	+	Nicotiana glutinosa
GmCPP-7	CAAT-box	CAAT	2190	4	2194	+	Nicotiana glutinosa
GmCPP-7	CAAT-box	CCAAT	2197	5	2202	+	Arabidopsis thaliana	common cis-acting element in promoter and enhancer regions
GmCPP-7	CAAT-box	CAAT	2198	4	2202	+	Nicotiana glutinosa
GmCPP-7	CAAT-box	CAAAT	2281	5	2286	-	Pisum sativum	common cis-acting element in promoter and enhancer regions
GmCPP-7	ERE	ATTTTAAA	408	8	416	+	Nicotiana glutinos
GmCPP-7	ERE	ATTTTAAA	464	8	472	-	Nicotiana glutinos
GmCPP-7	ERE	ATTTTAAA	1012	8	1020	+	Nicotiana glutinos
GmCPP-7	ERE	ATTTTAAA	1350	8	1358	-	Nicotiana glutinos
GmCPP-7	ERE	ATTTTAAA	1633	8	1641	-	Nicotiana glutinos
GmCPP-7	ERE	ATTTTAAA	1673	8	1681	-	Nicotiana glutinos
GmCPP-7	CAT-box	GCCACT	1924	6	1930	-	Arabidopsis thaliana	cis-acting regulatory element related to meristem expression
GmCPP-7	MYC	CATTTG	1415	6	1421	+	Arabidopsis thaliana
GmCPP-7	MYC	CATGTG	1554	6	1560	-	Arabidopsis thaliana
GmCPP-7	TATA	TATAAAAT	1689	8	1697	-	Arabidopsis thaliana
GmCPP-7	AAGAA-motif	GAAAGAA	285	7	292	+	Avena sativa
GmCPP-7	AAGAA-motif	GAAAGAA	767	7	774	+	Avena sativa
GmCPP-7	TGA-element	AACGAC	2259	6	2265	-	Brassica oleracea	auxin-responsive element
GmCPP-7	MYB	CAACAG	2163	6	2169	+	Arabidopsis thaliana
GmCPP-7	G-box	TAACACGTAG	1511	9	1520	+	Brassica oleracea	cis-acting regulatory element involved in light responsiveness
GmCPP-7	WUN-motif	AAATTACT	630	8	638	+	Nicotiana glutinosa
GmCPP-7	WUN-motif	AAATTACT	999	8	1007	+	Nicotiana glutinosa
GmCPP-7	Unnamed__4	CTCC	188	4	192	-	Petroselinum hortense
GmCPP-7	Unnamed__4	CTCC	1861	4	1865	-	Petroselinum hortense
GmCPP-7	Unnamed__4	CTCC	1909	4	1913	-	Petroselinum hortense
GmCPP-7	Unnamed__4	CTCC	1993	4	1997	-	Petroselinum hortense
GmCPP-7	Unnamed__4	CTCC	2033	4	2037	+	Petroselinum hortense
GmCPP-7	Unnamed__4	CTCC	2106	4	2110	+	Petroselinum hortense
GmCPP-7	Unnamed__4	CTCC	2114	4	2118	+	Petroselinum hortense
GmCPP-7	Unnamed__4	CTCC	2120	4	2124	+	Petroselinum hortense
GmCPP-7	Unnamed__4	CTCC	2237	4	2241	+	Petroselinum hortense
GmCPP-7	Unnamed__4	CTCC	2241	4	2245	-	Petroselinum hortense
GmCPP-7		motif_sequence	349	4	353	-	organism	short_function
GmCPP-7		motif_sequence	353	4	357	+	organism	short_function
GmCPP-7		motif_sequence	781	4	785	-	organism	short_function
GmCPP-7		motif_sequence	1251	4	1255	+	organism	short_function
GmCPP-7		motif_sequence	1287	4	1291	-	organism	short_function
GmCPP-7		motif_sequence	1866	4	1870	+	organism	short_function
GmCPP-7		motif_sequence	1983	4	1987	-	organism	short_function
GmCPP-7		motif_sequence	2060	4	2064	+	organism	short_function
GmCPP-7		motif_sequence	2081	4	2085	+	organism	short_function
GmCPP-7		motif_sequence	2104	4	2108	+	organism	short_function
GmCPP-7		motif_sequence	2118	4	2122	+	organism	short_function
GmCPP-7		motif_sequence	2192	4	2196	+	organism	short_function
GmCPP-7	Box 4	ATTAAT	704	6	710	+	Petroselinum crispum	part of a conserved DNA module involved in light responsiveness
GmCPP-7	Box 4	ATTAAT	708	6	714	+	Petroselinum crispum	part of a conserved DNA module involved in light responsiveness
GmCPP-7	Box 4	ATTAAT	883	6	889	+	Petroselinum crispum	part of a conserved DNA module involved in light responsiveness
GmCPP-7	Box 4	ATTAAT	1681	6	1687	-	Petroselinum crispum	part of a conserved DNA module involved in light responsiveness
GmCPP-7	LTR	CCGAAA	2296	6	2302	-	Hordeum vulgare	cis-acting element involved in low-temperature responsiveness
GmCPP-7	AT~TATA-box	TATATA	442	6	448	+	Arabidopsis thaliana
GmCPP-7	AT~TATA-box	TATATA	664	6	670	+	Arabidopsis thaliana
GmCPP-7	AT~TATA-box	TATATAAA	1583	8	1591	-	Arabidopsis thaliana
GmCPP-7	AT~TATA-box	TATATA	1585	6	1591	-	Arabidopsis thaliana
GmCPP-7	TATA-box	TATA	26	4	30	+	Arabidopsis thaliana	core promoter element around -30 of transcription start
GmCPP-7	TATA-box	TATACA	55	6	61	-	Helianthus annuus	core promoter element around -30 of transcription start
GmCPP-7	TATA-box	TATA	57	4	61	+	Arabidopsis thaliana	core promoter element around -30 of transcription start
GmCPP-7	TATA-box	ATATAT	72	6	78	+	Brassica napus	core promoter element around -30 of transcription start
GmCPP-7	TATA-box	TATA	73	4	77	+	Arabidopsis thaliana	core promoter element around -30 of transcription start
GmCPP-7	TATA-box	ATTATA	83	6	89	+	Brassica napus	core promoter element around -30 of transcription start
GmCPP-7	TATA-box	TATAA	84	5	89	-	Arabidopsis thaliana	core promoter element around -30 of transcription start
GmCPP-7	TATA-box	TATA	85	4	89	+	Arabidopsis thaliana	core promoter element around -30 of transcription start
GmCPP-7	TATA-box	TATA	125	4	129	+	Arabidopsis thaliana	core promoter element around -30 of transcription start
GmCPP-7	TATA-box	ATATAT	161	6	167	+	Brassica napus	core promoter element around -30 of transcription start
GmCPP-7	TATA-box	TATA	162	4	166	+	Arabidopsis thaliana	core promoter element around -30 of transcription start
GmCPP-7	TATA-box	ATATAT	198	6	204	+	Brassica napus	core promoter element around -30 of transcription start
GmCPP-7	TATA-box	TATA	199	4	203	+	Arabidopsis thaliana	core promoter element around -30 of transcription start
GmCPP-7	TATA-box	ATATAT	231	6	237	+	Brassica napus	core promoter element around -30 of transcription start
GmCPP-7	TATA-box	TATA	232	4	236	+	Arabidopsis thaliana	core promoter element around -30 of transcription start
GmCPP-7	TATA-box	ATTATA	440	6	446	+	Brassica napus	core promoter element around -30 of transcription start
GmCPP-7	TATA-box	TATATAA	441	7	448	-	Arabidopsis thaliana	core promoter element around -30 of transcription start
GmCPP-7	TATA-box	TATATA	442	6	448	+	Arabidopsis thaliana	core promoter element around -30 of transcription start
GmCPP-7	TATA-box	TATA	444	4	448	+	Arabidopsis thaliana	core promoter element around -30 of transcription start
GmCPP-7	TATA-box	TATTTAAA	462	8	470	+	Arabidopsis thaliana	core promoter element around -30 of transcription start
GmCPP-7	TATA-box	ATATAA	549	6	555	+	Brassica oleracea	core promoter element around -30 of transcription start
GmCPP-7	TATA-box	TATA	550	4	554	+	Arabidopsis thaliana	core promoter element around -30 of transcription start
GmCPP-7	TATA-box	TACATAAA	558	8	566	-	Oryza sativa	core promoter element around -30 of transcription start
GmCPP-7	TATA-box	ATATAT	663	6	669	+	Brassica napus	core promoter element around -30 of transcription start
GmCPP-7	TATA-box	TATATA	664	6	670	+	Arabidopsis thaliana	core promoter element around -30 of transcription start
GmCPP-7	TATA-box	ATATAA	665	6	671	+	Brassica oleracea	core promoter element around -30 of transcription start
GmCPP-7	TATA-box	TATA	666	4	670	+	Arabidopsis thaliana	core promoter element around -30 of transcription start
GmCPP-7	TATA-box	TATA	688	4	692	+	Arabidopsis thaliana	core promoter element around -30 of transcription start
GmCPP-7	TATA-box	ATATAA	727	6	733	+	Brassica oleracea	core promoter element around -30 of transcription start
GmCPP-7	TATA-box	TATA	728	4	732	+	Arabidopsis thaliana	core promoter element around -30 of transcription start
GmCPP-7	TATA-box	TATAA	800	5	805	-	Arabidopsis thaliana	core promoter element around -30 of transcription start
GmCPP-7	TATA-box	TATA	801	4	805	+	Arabidopsis thaliana	core promoter element around -30 of transcription start
GmCPP-7	TATA-box	TATAAATA	803	8	811	-	Daucus carota	core promoter element around -30 of transcription start
GmCPP-7	TATA-box	TATAAAT	804	7	811	-	Brassica juncea	core promoter element around -30 of transcription start
GmCPP-7	TATA-box	TATAAA	805	6	811	-	Helianthus annuus	core promoter element around -30 of transcription start
GmCPP-7	TATA-box	TATAA	806	5	811	-	Arabidopsis thaliana	core promoter element around -30 of transcription start
GmCPP-7	TATA-box	TATA	807	4	811	+	Arabidopsis thaliana	core promoter element around -30 of transcription start
GmCPP-7	TATA-box	TATAAAA	1042	7	1049	-	Pisum sativum	core promoter element around -30 of transcription start
GmCPP-7	TATA-box	TATAAA	1043	6	1049	-	Helianthus annuus	core promoter element around -30 of transcription start
GmCPP-7	TATA-box	TATAA	1044	5	1049	-	Arabidopsis thaliana	core promoter element around -30 of transcription start
GmCPP-7	TATA-box	TATA	1045	4	1049	+	Arabidopsis thaliana	core promoter element around -30 of transcription start
GmCPP-7	TATA-box	TATTTAAA	1089	8	1097	-	Arabidopsis thaliana	core promoter element around -30 of transcription start
GmCPP-7	TATA-box	TATATTTATATTT	1142	12	1154	-	Avena sativa	core promoter element around -30 of transcription start
GmCPP-7	TATA-box	ATATAA	1144	6	1150	+	Brassica oleracea	core promoter element around -30 of transcription start
GmCPP-7	TATA-box	TATA	1145	4	1149	+	Arabidopsis thaliana	core promoter element around -30 of transcription start
GmCPP-7	TATA-box	TACAAAA	1169	7	1176	+	Oryza sativa	core promoter element around -30 of transcription start
GmCPP-7	TATA-box	ATATAT	1202	6	1208	-	Brassica napus	core promoter element around -30 of transcription start
GmCPP-7	TATA-box	TATA	1203	4	1207	-	Arabidopsis thaliana	core promoter element around -30 of transcription start
GmCPP-7	TATA-box	ATTATA	1206	6	1212	+	Brassica napus	core promoter element around -30 of transcription start
GmCPP-7	TATA-box	TATAA	1207	5	1212	-	Arabidopsis thaliana	core promoter element around -30 of transcription start
GmCPP-7	TATA-box	TATA	1208	4	1212	-	Arabidopsis thaliana	core promoter element around -30 of transcription start
GmCPP-7	TATA-box	TATAAATA	1238	8	1246	-	Daucus carota	core promoter element around -30 of transcription start
GmCPP-7	TATA-box	TATAAAT	1239	7	1246	-	Brassica juncea	core promoter element around -30 of transcription start
GmCPP-7	TATA-box	TATAAA	1240	6	1246	-	Helianthus annuus	core promoter element around -30 of transcription start
GmCPP-7	TATA-box	TATAA	1241	5	1246	-	Arabidopsis thaliana	core promoter element around -30 of transcription start
GmCPP-7	TATA-box	TATA	1242	4	1246	-	Arabidopsis thaliana	core promoter element around -30 of transcription start
GmCPP-7	TATA-box	TATA	1257	4	1261	-	Arabidopsis thaliana	core promoter element around -30 of transcription start
GmCPP-7	TATA-box	TATACA	1278	6	1284	-	Helianthus annuus	core promoter element around -30 of transcription start
GmCPP-7	TATA-box	TATA	1280	4	1284	-	Arabidopsis thaliana	core promoter element around -30 of transcription start
GmCPP-7	TATA-box	TATAAA	1471	6	1477	-	Helianthus annuus	core promoter element around -30 of transcription start
GmCPP-7	TATA-box	TATAA	1472	5	1477	-	Arabidopsis thaliana	core promoter element around -30 of transcription start
GmCPP-7	TATA-box	TATA	1473	4	1477	-	Arabidopsis thaliana	core promoter element around -30 of transcription start
GmCPP-7	TATA-box	TATAA	1499	5	1504	-	Arabidopsis thaliana	core promoter element around -30 of transcription start
GmCPP-7	TATA-box	TATA	1500	4	1504	-	Arabidopsis thaliana	core promoter element around -30 of transcription start
GmCPP-7	TATA-box	TATAA	1505	5	1510	-	Arabidopsis thaliana	core promoter element around -30 of transcription start
GmCPP-7	TATA-box	TATA	1506	4	1510	-	Arabidopsis thaliana	core promoter element around -30 of transcription start
GmCPP-7	TATA-box	TATAAAA	1560	7	1567	-	Pisum sativum	core promoter element around -30 of transcription start
GmCPP-7	TATA-box	TATAAA	1561	6	1567	-	Helianthus annuus	core promoter element around -30 of transcription start
GmCPP-7	TATA-box	TATAA	1562	5	1567	-	Arabidopsis thaliana	core promoter element around -30 of transcription start
GmCPP-7	TATA-box	TATA	1563	4	1567	-	Arabidopsis thaliana	core promoter element around -30 of transcription start
GmCPP-7	TATA-box	TATACA	1573	6	1579	-	Helianthus annuus	core promoter element around -30 of transcription start
GmCPP-7	TATA-box	TATA	1575	4	1579	-	Arabidopsis thaliana	core promoter element around -30 of transcription start
GmCPP-7	TATA-box	taTATAAAtc	1581	9	1590	-	Arabidopsis thaliana	core promoter element around -30 of transcription start
GmCPP-7	TATA-box	TATAAAT	1582	7	1589	-	Brassica juncea	core promoter element around -30 of transcription start
GmCPP-7	TATA-box	TATAAA	1583	6	1589	-	Helianthus annuus	core promoter element around -30 of transcription start
GmCPP-7	TATA-box	TATATAA	1584	7	1591	-	Arabidopsis thaliana	core promoter element around -30 of transcription start
GmCPP-7	TATA-box	TATATA	1585	6	1591	-	Arabidopsis thaliana	core promoter element around -30 of transcription start
GmCPP-7	TATA-box	ATATAA	1586	6	1592	+	Brassica oleracea	core promoter element around -30 of transcription start
GmCPP-7	TATA-box	TATA	1587	4	1591	-	Arabidopsis thaliana	core promoter element around -30 of transcription start
GmCPP-7	TATA-box	TATACA	1592	6	1598	-	Helianthus annuus	core promoter element around -30 of transcription start
GmCPP-7	TATA-box	TATA	1594	4	1598	-	Arabidopsis thaliana	core promoter element around -30 of transcription start
GmCPP-7	TATA-box	ATATAT	1623	6	1629	-	Brassica napus	core promoter element around -30 of transcription start
GmCPP-7	TATA-box	TATA	1624	4	1628	-	Arabidopsis thaliana	core promoter element around -30 of transcription start
GmCPP-7	TATA-box	ATTATA	1662	6	1668	+	Brassica napus	core promoter element around -30 of transcription start
GmCPP-7	TATA-box	TATAA	1663	5	1668	-	Arabidopsis thaliana	core promoter element around -30 of transcription start
GmCPP-7	TATA-box	TATA	1664	4	1668	-	Arabidopsis thaliana	core promoter element around -30 of transcription start
GmCPP-7	TATA-box	TATAAAA	1690	7	1697	-	Pisum sativum	core promoter element around -30 of transcription start
GmCPP-7	TATA-box	TATAAA	1691	6	1697	-	Helianthus annuus	core promoter element around -30 of transcription start
GmCPP-7	TATA-box	TATAA	1692	5	1697	-	Arabidopsis thaliana	core promoter element around -30 of transcription start
GmCPP-7	TATA-box	TATA	1693	4	1697	-	Arabidopsis thaliana	core promoter element around -30 of transcription start
GmCPP-7	TATA-box	TACATAAA	1713	8	1721	-	Oryza sativa	core promoter element around -30 of transcription start
GmCPP-7	TATA-box	ATATAA	1745	6	1751	+	Brassica oleracea	core promoter element around -30 of transcription start
GmCPP-7	TATA-box	TATA	1746	4	1750	-	Arabidopsis thaliana	core promoter element around -30 of transcription start
GmCPP-8	LTR	CCGAAA	134	6	140	-	Hordeum vulgare	cis-acting element involved in low-temperature responsiveness
GmCPP-8	LTR	CCGAAA	362	6	368	+	Hordeum vulgare	cis-acting element involved in low-temperature responsiveness
GmCPP-8	LTR	CCGAAA	2012	6	2018	+	Hordeum vulgare	cis-acting element involved in low-temperature responsiveness
GmCPP-8	Box 4	ATTAAT	143	6	149	+	Petroselinum crispum	part of a conserved DNA module involved in light responsiveness
GmCPP-8	Box 4	ATTAAT	179	6	185	+	Petroselinum crispum	part of a conserved DNA module involved in light responsiveness
GmCPP-8	Box 4	ATTAAT	679	6	685	+	Petroselinum crispum	part of a conserved DNA module involved in light responsiveness
GmCPP-8	Box 4	ATTAAT	1067	6	1073	+	Petroselinum crispum	part of a conserved DNA module involved in light responsiveness
GmCPP-8	Box 4	ATTAAT	2082	6	2088	-	Petroselinum crispum	part of a conserved DNA module involved in light responsiveness
GmCPP-8	GA-motif	ATAGATAA	925	8	933	+	Arabidopsis thaliana	part of a light responsive element
GmCPP-8	TATA-box	TATATTTATATTT	50	12	62	-	Avena sativa	core promoter element around -30 of transcription start
GmCPP-8	TATA-box	ATATAA	58	6	64	+	Brassica oleracea	core promoter element around -30 of transcription start
GmCPP-8	TATA-box	TATA	59	4	63	+	Arabidopsis thaliana	core promoter element around -30 of transcription start
GmCPP-8	TATA-box	TATAAGAA	73	8	81	-	Zea mays	core promoter element around -30 of transcription start
GmCPP-8	TATA-box	TATATAA	76	7	83	-	Arabidopsis thaliana	core promoter element around -30 of transcription start
GmCPP-8	TATA-box	TATATA	77	6	83	+	Arabidopsis thaliana	core promoter element around -30 of transcription start
GmCPP-8	TATA-box	ATATAT	78	6	84	+	Brassica napus	core promoter element around -30 of transcription start
GmCPP-8	TATA-box	TATATA	79	6	85	+	Arabidopsis thaliana	core promoter element around -30 of transcription start
GmCPP-8	TATA-box	ATATAA	80	6	86	+	Brassica oleracea	core promoter element around -30 of transcription start
GmCPP-8	TATA-box	TATA	81	4	85	+	Arabidopsis thaliana	core promoter element around -30 of transcription start
GmCPP-8	TATA-box	ATTATA	96	6	102	+	Brassica napus	core promoter element around -30 of transcription start
GmCPP-8	TATA-box	TATAA	97	5	102	-	Arabidopsis thaliana	core promoter element around -30 of transcription start
GmCPP-8	TATA-box	TATA	98	4	102	+	Arabidopsis thaliana	core promoter element around -30 of transcription start
GmCPP-8	TATA-box	TATA	140	4	144	+	Arabidopsis thaliana	core promoter element around -30 of transcription start
GmCPP-8	TATA-box	TATAAAA	150	7	157	-	Pisum sativum	core promoter element around -30 of transcription start
GmCPP-8	TATA-box	TATAAA	151	6	157	-	Helianthus annuus	core promoter element around -30 of transcription start
GmCPP-8	TATA-box	TATAA	152	5	157	-	Arabidopsis thaliana	core promoter element around -30 of transcription start
GmCPP-8	TATA-box	TATA	153	4	157	+	Arabidopsis thaliana	core promoter element around -30 of transcription start
GmCPP-8	TATA-box	ATATAT	190	6	196	+	Brassica napus	core promoter element around -30 of transcription start
GmCPP-8	TATA-box	TATA	191	4	195	+	Arabidopsis thaliana	core promoter element around -30 of transcription start
GmCPP-8	TATA-box	ATATAA	233	6	239	+	Brassica oleracea	core promoter element around -30 of transcription start
GmCPP-8	TATA-box	TATA	234	4	238	+	Arabidopsis thaliana	core promoter element around -30 of transcription start
GmCPP-8	TATA-box	ATATAA	317	6	323	+	Brassica oleracea	core promoter element around -30 of transcription start
GmCPP-8	TATA-box	TATA	318	4	322	+	Arabidopsis thaliana	core promoter element around -30 of transcription start
GmCPP-8	TATA-box	ATTATA	354	6	360	+	Brassica napus	core promoter element around -30 of transcription start
GmCPP-8	TATA-box	TATAA	355	5	360	-	Arabidopsis thaliana	core promoter element around -30 of transcription start
GmCPP-8	TATA-box	TATA	356	4	360	+	Arabidopsis thaliana	core promoter element around -30 of transcription start
GmCPP-8	TATA-box	TATATTTATATTT	373	12	385	-	Avena sativa	core promoter element around -30 of transcription start
GmCPP-8	TATA-box	ATATAA	375	6	381	+	Brassica oleracea	core promoter element around -30 of transcription start
GmCPP-8	TATA-box	TATA	376	4	380	+	Arabidopsis thaliana	core promoter element around -30 of transcription start
GmCPP-8	TATA-box	TATAAAA	391	7	398	-	Pisum sativum	core promoter element around -30 of transcription start
GmCPP-8	TATA-box	TATAAA	392	6	398	-	Helianthus annuus	core promoter element around -30 of transcription start
GmCPP-8	TATA-box	TATATAA	393	7	400	-	Arabidopsis thaliana	core promoter element around -30 of transcription start
GmCPP-8	TATA-box	TATATA	394	6	400	+	Arabidopsis thaliana	core promoter element around -30 of transcription start
GmCPP-8	TATA-box	ATATAT	395	6	401	+	Brassica napus	core promoter element around -30 of transcription start
GmCPP-8	TATA-box	TATATA	396	6	402	+	Arabidopsis thaliana	core promoter element around -30 of transcription start
GmCPP-8	TATA-box	ATATAA	397	6	403	+	Brassica oleracea	core promoter element around -30 of transcription start
GmCPP-8	TATA-box	TATA	398	4	402	+	Arabidopsis thaliana	core promoter element around -30 of transcription start
GmCPP-8	TATA-box	TAAAGATT	401	8	409	-	Arabidopsis thaliana	core promoter element around -30 of transcription start
GmCPP-8	TATA-box	TAAAGATT	416	8	424	-	Arabidopsis thaliana	core promoter element around -30 of transcription start
GmCPP-8	TATA-box	TATAAA	420	6	426	-	Helianthus annuus	core promoter element around -30 of transcription start
GmCPP-8	TATA-box	TATAA	421	5	426	-	Arabidopsis thaliana	core promoter element around -30 of transcription start
GmCPP-8	TATA-box	TATA	422	4	426	+	Arabidopsis thaliana	core promoter element around -30 of transcription start
GmCPP-8	TATA-box	ATTATA	453	6	459	+	Brassica napus	core promoter element around -30 of transcription start
GmCPP-8	TATA-box	TATAA	454	5	459	-	Arabidopsis thaliana	core promoter element around -30 of transcription start
GmCPP-8	TATA-box	TATA	455	4	459	+	Arabidopsis thaliana	core promoter element around -30 of transcription start
GmCPP-8	TATA-box	ATATAT	469	6	475	+	Brassica napus	core promoter element around -30 of transcription start
GmCPP-8	TATA-box	TATATA	470	6	476	+	Arabidopsis thaliana	core promoter element around -30 of transcription start
GmCPP-8	TATA-box	ATATAA	471	6	477	+	Brassica oleracea	core promoter element around -30 of transcription start
GmCPP-8	TATA-box	TATA	472	4	476	+	Arabidopsis thaliana	core promoter element around -30 of transcription start
GmCPP-8	TATA-box	TATAA	479	5	484	-	Arabidopsis thaliana	core promoter element around -30 of transcription start
GmCPP-8	TATA-box	TATA	480	4	484	+	Arabidopsis thaliana	core promoter element around -30 of transcription start
GmCPP-8	TATA-box	TATAA	542	5	547	-	Arabidopsis thaliana	core promoter element around -30 of transcription start
GmCPP-8	TATA-box	TATA	543	4	547	+	Arabidopsis thaliana	core promoter element around -30 of transcription start
GmCPP-8	TATA-box	ATATAA	560	6	566	+	Brassica oleracea	core promoter element around -30 of transcription start
GmCPP-8	TATA-box	TATA	561	4	565	+	Arabidopsis thaliana	core promoter element around -30 of transcription start
GmCPP-8	TATA-box	TATATTTATATTT	578	12	590	-	Avena sativa	core promoter element around -30 of transcription start
GmCPP-8	TATA-box	ATATAA	580	6	586	+	Brassica oleracea	core promoter element around -30 of transcription start
GmCPP-8	TATA-box	TATA	581	4	585	+	Arabidopsis thaliana	core promoter element around -30 of transcription start
GmCPP-8	TATA-box	ATTATA	599	6	605	+	Brassica napus	core promoter element around -30 of transcription start
GmCPP-8	TATA-box	TATAA	600	5	605	-	Arabidopsis thaliana	core promoter element around -30 of transcription start
GmCPP-8	TATA-box	TATA	601	4	605	+	Arabidopsis thaliana	core promoter element around -30 of transcription start
GmCPP-8	TATA-box	TATATTTATATTT	618	12	630	-	Avena sativa	core promoter element around -30 of transcription start
GmCPP-8	TATA-box	ATATAA	620	6	626	+	Brassica oleracea	core promoter element around -30 of transcription start
GmCPP-8	TATA-box	TATA	621	4	625	+	Arabidopsis thaliana	core promoter element around -30 of transcription start
GmCPP-8	TATA-box	TATA	629	4	633	+	Arabidopsis thaliana	core promoter element around -30 of transcription start
GmCPP-8	TATA-box	TATA	641	4	645	+	Arabidopsis thaliana	core promoter element around -30 of transcription start
GmCPP-8	TATA-box	TATAA	691	5	696	-	Arabidopsis thaliana	core promoter element around -30 of transcription start
GmCPP-8	TATA-box	TATA	692	4	696	+	Arabidopsis thaliana	core promoter element around -30 of transcription start
GmCPP-8	TATA-box	TATATA	727	6	733	+	Arabidopsis thaliana	core promoter element around -30 of transcription start
GmCPP-8	TATA-box	ATATAA	728	6	734	+	Brassica oleracea	core promoter element around -30 of transcription start
GmCPP-8	TATA-box	TATA	729	4	733	+	Arabidopsis thaliana	core promoter element around -30 of transcription start
GmCPP-8	TATA-box	ATTATA	773	6	779	+	Brassica napus	core promoter element around -30 of transcription start
GmCPP-8	TATA-box	TATATAA	774	7	781	-	Arabidopsis thaliana	core promoter element around -30 of transcription start
GmCPP-8	TATA-box	TATATA	775	6	781	+	Arabidopsis thaliana	core promoter element around -30 of transcription start
GmCPP-8	TATA-box	ATATAT	776	6	782	+	Brassica napus	core promoter element around -30 of transcription start
GmCPP-8	TATA-box	TATA	777	4	781	+	Arabidopsis thaliana	core promoter element around -30 of transcription start
GmCPP-8	TATA-box	TATATTTATATTT	804	12	816	-	Avena sativa	core promoter element around -30 of transcription start
GmCPP-8	TATA-box	TATATA	805	6	811	+	Arabidopsis thaliana	core promoter element around -30 of transcription start
GmCPP-8	TATA-box	ATATAA	806	6	812	+	Brassica oleracea	core promoter element around -30 of transcription start
GmCPP-8	TATA-box	TATA	807	4	811	+	Arabidopsis thaliana	core promoter element around -30 of transcription start
GmCPP-8	TATA-box	TATATTTATATTT	810	12	822	-	Avena sativa	core promoter element around -30 of transcription start
GmCPP-8	TATA-box	ATATAT	812	6	818	+	Brassica napus	core promoter element around -30 of transcription start
GmCPP-8	TATA-box	TATATA	813	6	819	+	Arabidopsis thaliana	core promoter element around -30 of transcription start
GmCPP-8	TATA-box	ATATAT	814	6	820	+	Brassica napus	core promoter element around -30 of transcription start
GmCPP-8	TATA-box	TATATA	815	6	821	+	Arabidopsis thaliana	core promoter element around -30 of transcription start
GmCPP-8	TATA-box	ATATAT	816	6	822	+	Brassica napus	core promoter element around -30 of transcription start
GmCPP-8	TATA-box	TATATA	817	6	823	+	Arabidopsis thaliana	core promoter element around -30 of transcription start
GmCPP-8	TATA-box	ATATAT	818	6	824	+	Brassica napus	core promoter element around -30 of transcription start
GmCPP-8	TATA-box	TATATA	819	6	825	+	Arabidopsis thaliana	core promoter element around -30 of transcription start
GmCPP-8	TATA-box	ATATAT	820	6	826	+	Brassica napus	core promoter element around -30 of transcription start
GmCPP-8	TATA-box	TATATA	821	6	827	+	Arabidopsis thaliana	core promoter element around -30 of transcription start
GmCPP-8	TATA-box	ATATAT	822	6	828	+	Brassica napus	core promoter element around -30 of transcription start
GmCPP-8	TATA-box	TATATA	823	6	829	+	Arabidopsis thaliana	core promoter element around -30 of transcription start
GmCPP-8	TATA-box	ATATAT	824	6	830	+	Brassica napus	core promoter element around -30 of transcription start
GmCPP-8	TATA-box	TATATA	825	6	831	+	Arabidopsis thaliana	core promoter element around -30 of transcription start
GmCPP-8	TATA-box	ATATAT	826	6	832	+	Brassica napus	core promoter element around -30 of transcription start
GmCPP-8	TATA-box	TATATA	827	6	833	+	Arabidopsis thaliana	core promoter element around -30 of transcription start
GmCPP-8	TATA-box	ATATAT	828	6	834	+	Brassica napus	core promoter element around -30 of transcription start
GmCPP-8	TATA-box	TATATA	829	6	835	+	Arabidopsis thaliana	core promoter element around -30 of transcription start
GmCPP-8	TATA-box	ATATAT	830	6	836	+	Brassica napus	core promoter element around -30 of transcription start
GmCPP-8	TATA-box	TATATA	831	6	837	+	Arabidopsis thaliana	core promoter element around -30 of transcription start
GmCPP-8	TATA-box	ATATAT	832	6	838	+	Brassica napus	core promoter element around -30 of transcription start
GmCPP-8	TATA-box	TATATA	833	6	839	+	Arabidopsis thaliana	core promoter element around -30 of transcription start
GmCPP-8	TATA-box	ATATAT	834	6	840	+	Brassica napus	core promoter element around -30 of transcription start
GmCPP-8	TATA-box	TATATA	835	6	841	+	Arabidopsis thaliana	core promoter element around -30 of transcription start
GmCPP-8	TATA-box	ATATAT	836	6	842	+	Brassica napus	core promoter element around -30 of transcription start
GmCPP-8	TATA-box	TATATA	837	6	843	+	Arabidopsis thaliana	core promoter element around -30 of transcription start
GmCPP-8	TATA-box	ATATAT	838	6	844	+	Brassica napus	core promoter element around -30 of transcription start
GmCPP-8	TATA-box	TATATA	839	6	845	+	Arabidopsis thaliana	core promoter element around -30 of transcription start
GmCPP-8	TATA-box	ATATAT	840	6	846	+	Brassica napus	core promoter element around -30 of transcription start
GmCPP-8	TATA-box	TATATA	841	6	847	+	Arabidopsis thaliana	core promoter element around -30 of transcription start
GmCPP-8	TATA-box	ATATAT	842	6	848	+	Brassica napus	core promoter element around -30 of transcription start
GmCPP-8	TATA-box	TATATA	843	6	849	+	Arabidopsis thaliana	core promoter element around -30 of transcription start
GmCPP-8	TATA-box	ATATAT	844	6	850	+	Brassica napus	core promoter element around -30 of transcription start
GmCPP-8	TATA-box	TATATA	845	6	851	+	Arabidopsis thaliana	core promoter element around -30 of transcription start
GmCPP-8	TATA-box	ATATAT	846	6	852	+	Brassica napus	core promoter element around -30 of transcription start
GmCPP-8	TATA-box	TATATA	847	6	853	+	Arabidopsis thaliana	core promoter element around -30 of transcription start
GmCPP-8	TATA-box	ATATAT	848	6	854	+	Brassica napus	core promoter element around -30 of transcription start
GmCPP-8	TATA-box	TATATA	849	6	855	+	Arabidopsis thaliana	core promoter element around -30 of transcription start
GmCPP-8	TATA-box	ATATAT	850	6	856	+	Brassica napus	core promoter element around -30 of transcription start
GmCPP-8	TATA-box	TATATA	851	6	857	+	Arabidopsis thaliana	core promoter element around -30 of transcription start
GmCPP-8	TATA-box	ATATAT	852	6	858	+	Brassica napus	core promoter element around -30 of transcription start
GmCPP-8	TATA-box	TATATA	853	6	859	+	Arabidopsis thaliana	core promoter element around -30 of transcription start
GmCPP-8	TATA-box	ATATAT	854	6	860	+	Brassica napus	core promoter element around -30 of transcription start
GmCPP-8	TATA-box	TATATA	855	6	861	+	Arabidopsis thaliana	core promoter element around -30 of transcription start
GmCPP-8	TATA-box	ATATAT	856	6	862	+	Brassica napus	core promoter element around -30 of transcription start
GmCPP-8	TATA-box	TATATA	857	6	863	+	Arabidopsis thaliana	core promoter element around -30 of transcription start
GmCPP-8	TATA-box	ATATAT	858	6	864	+	Brassica napus	core promoter element around -30 of transcription start
GmCPP-8	TATA-box	TATATA	859	6	865	+	Arabidopsis thaliana	core promoter element around -30 of transcription start
GmCPP-8	TATA-box	ATATAT	860	6	866	+	Brassica napus	core promoter element around -30 of transcription start
GmCPP-8	TATA-box	TATATA	861	6	867	+	Arabidopsis thaliana	core promoter element around -30 of transcription start
GmCPP-8	TATA-box	ATATAT	862	6	868	+	Brassica napus	core promoter element around -30 of transcription start
GmCPP-8	TATA-box	TATATA	863	6	869	+	Arabidopsis thaliana	core promoter element around -30 of transcription start
GmCPP-8	TATA-box	ATATAT	864	6	870	+	Brassica napus	core promoter element around -30 of transcription start
GmCPP-8	TATA-box	TATATA	865	6	871	+	Arabidopsis thaliana	core promoter element around -30 of transcription start
GmCPP-8	TATA-box	ATATAT	866	6	872	+	Brassica napus	core promoter element around -30 of transcription start
GmCPP-8	TATA-box	TATATA	867	6	873	+	Arabidopsis thaliana	core promoter element around -30 of transcription start
GmCPP-8	TATA-box	ATATAA	868	6	874	+	Brassica oleracea	core promoter element around -30 of transcription start
GmCPP-8	TATA-box	TATA	869	4	873	+	Arabidopsis thaliana	core promoter element around -30 of transcription start
GmCPP-8	TATA-box	TATTTAAA	876	8	884	+	Arabidopsis thaliana	core promoter element around -30 of transcription start
GmCPP-8	TATA-box	TATTTAAA	887	8	895	+	Arabidopsis thaliana	core promoter element around -30 of transcription start
GmCPP-8	TATA-box	ATATAA	913	6	919	+	Brassica oleracea	core promoter element around -30 of transcription start
GmCPP-8	TATA-box	TATA	914	4	918	+	Arabidopsis thaliana	core promoter element around -30 of transcription start
GmCPP-8	TATA-box	ATATAT	981	6	987	+	Brassica napus	core promoter element around -30 of transcription start
GmCPP-8	TATA-box	TATATA	982	6	988	+	Arabidopsis thaliana	core promoter element around -30 of transcription start
GmCPP-8	TATA-box	ATATAT	983	6	989	+	Brassica napus	core promoter element around -30 of transcription start
GmCPP-8	TATA-box	TATA	984	4	988	+	Arabidopsis thaliana	core promoter element around -30 of transcription start
GmCPP-8	TATA-box	taTATAAAtc	1023	9	1032	-	Arabidopsis thaliana	core promoter element around -30 of transcription start
GmCPP-8	TATA-box	TATAAAT	1024	7	1031	-	Brassica juncea	core promoter element around -30 of transcription start
GmCPP-8	TATA-box	TATAAA	1025	6	1031	-	Helianthus annuus	core promoter element around -30 of transcription start
GmCPP-8	TATA-box	TATATAA	1026	7	1033	-	Arabidopsis thaliana	core promoter element around -30 of transcription start
GmCPP-8	TATA-box	TATATA	1027	6	1033	+	Arabidopsis thaliana	core promoter element around -30 of transcription start
GmCPP-8	TATA-box	ATATAT	1028	6	1034	+	Brassica napus	core promoter element around -30 of transcription start
GmCPP-8	TATA-box	TATA	1029	4	1033	+	Arabidopsis thaliana	core promoter element around -30 of transcription start
GmCPP-8	TATA-box	ATATAT	1117	6	1123	-	Brassica napus	core promoter element around -30 of transcription start
GmCPP-8	TATA-box	TATATA	1118	6	1124	-	Arabidopsis thaliana	core promoter element around -30 of transcription start
GmCPP-8	TATA-box	ATATAT	1119	6	1125	-	Brassica napus	core promoter element around -30 of transcription start
GmCPP-8	TATA-box	TATA	1120	4	1124	-	Arabidopsis thaliana	core promoter element around -30 of transcription start
GmCPP-8	TATA-box	taTATAAAtc	1159	9	1168	-	Arabidopsis thaliana	core promoter element around -30 of transcription start
GmCPP-8	TATA-box	TATAAAT	1160	7	1167	-	Brassica juncea	core promoter element around -30 of transcription start
GmCPP-8	TATA-box	TATAAA	1161	6	1167	-	Helianthus annuus	core promoter element around -30 of transcription start
GmCPP-8	TATA-box	TATATAA	1162	7	1169	-	Arabidopsis thaliana	core promoter element around -30 of transcription start
GmCPP-8	TATA-box	TATATA	1163	6	1169	-	Arabidopsis thaliana	core promoter element around -30 of transcription start
GmCPP-8	TATA-box	ATATAT	1164	6	1170	-	Brassica napus	core promoter element around -30 of transcription start
GmCPP-8	TATA-box	TATA	1165	4	1169	-	Arabidopsis thaliana	core promoter element around -30 of transcription start
GmCPP-8	TATA-box	ATATAA	1219	6	1225	+	Brassica oleracea	core promoter element around -30 of transcription start
GmCPP-8	TATA-box	TATA	1220	4	1224	-	Arabidopsis thaliana	core promoter element around -30 of transcription start
GmCPP-8	TATA-box	ATTATA	1297	6	1303	+	Brassica napus	core promoter element around -30 of transcription start
GmCPP-8	TATA-box	TATAA	1298	5	1303	-	Arabidopsis thaliana	core promoter element around -30 of transcription start
GmCPP-8	TATA-box	TATA	1299	4	1303	-	Arabidopsis thaliana	core promoter element around -30 of transcription start
GmCPP-8	TATA-box	ATATAA	1384	6	1390	+	Brassica oleracea	core promoter element around -30 of transcription start
GmCPP-8	TATA-box	TATA	1385	4	1389	-	Arabidopsis thaliana	core promoter element around -30 of transcription start
GmCPP-8	TATA-box	TATAAA	1438	6	1444	-	Helianthus annuus	core promoter element around -30 of transcription start
GmCPP-8	TATA-box	TATAA	1439	5	1444	-	Arabidopsis thaliana	core promoter element around -30 of transcription start
GmCPP-8	TATA-box	TATA	1440	4	1444	-	Arabidopsis thaliana	core promoter element around -30 of transcription start
GmCPP-8	TATA-box	ATATAT	1447	6	1453	-	Brassica napus	core promoter element around -30 of transcription start
GmCPP-8	TATA-box	TATATA	1448	6	1454	-	Arabidopsis thaliana	core promoter element around -30 of transcription start
GmCPP-8	TATA-box	ATATAT	1449	6	1455	-	Brassica napus	core promoter element around -30 of transcription start
GmCPP-8	TATA-box	TATA	1450	4	1454	-	Arabidopsis thaliana	core promoter element around -30 of transcription start
GmCPP-8	TATA-box	TATTTAAA	1491	8	1499	-	Arabidopsis thaliana	core promoter element around -30 of transcription start
GmCPP-8	TATA-box	taTATAAAtc	1516	9	1525	-	Arabidopsis thaliana	core promoter element around -30 of transcription start
GmCPP-8	TATA-box	TATAAAT	1517	7	1524	-	Brassica juncea	core promoter element around -30 of transcription start
GmCPP-8	TATA-box	TATAAA	1518	6	1524	-	Helianthus annuus	core promoter element around -30 of transcription start
GmCPP-8	TATA-box	TATATAA	1519	7	1526	-	Arabidopsis thaliana	core promoter element around -30 of transcription start
GmCPP-8	TATA-box	TATATA	1520	6	1526	-	Arabidopsis thaliana	core promoter element around -30 of transcription start
GmCPP-8	TATA-box	ATATAT	1521	6	1527	-	Brassica napus	core promoter element around -30 of transcription start
GmCPP-8	TATA-box	TATATA	1522	6	1528	-	Arabidopsis thaliana	core promoter element around -30 of transcription start
GmCPP-8	TATA-box	ATATAT	1523	6	1529	-	Brassica napus	core promoter element around -30 of transcription start
GmCPP-8	TATA-box	TATA	1524	4	1528	-	Arabidopsis thaliana	core promoter element around -30 of transcription start
GmCPP-8	TATA-box	TAAAGATT	1581	8	1589	-	Arabidopsis thaliana	core promoter element around -30 of transcription start
GmCPP-8	TATA-box	ATATAA	1652	6	1658	+	Brassica oleracea	core promoter element around -30 of transcription start
GmCPP-8	TATA-box	TATA	1653	4	1657	-	Arabidopsis thaliana	core promoter element around -30 of transcription start
GmCPP-8	TATA-box	ATATAA	1671	6	1677	+	Brassica oleracea	core promoter element around -30 of transcription start
GmCPP-8	TATA-box	TATA	1672	4	1676	-	Arabidopsis thaliana	core promoter element around -30 of transcription start
GmCPP-8	TATA-box	TATA	1683	4	1687	-	Arabidopsis thaliana	core promoter element around -30 of transcription start
GmCPP-8	TATA-box	TATA	1694	4	1698	-	Arabidopsis thaliana	core promoter element around -30 of transcription start
GmCPP-8	TATA-box	TATACA	1941	6	1947	-	Helianthus annuus	core promoter element around -30 of transcription start
GmCPP-8	TATA-box	TATA	1943	4	1947	-	Arabidopsis thaliana	core promoter element around -30 of transcription start
GmCPP-8	TATA-box	TACAAAA	2126	7	2133	+	Oryza sativa	core promoter element around -30 of transcription start
GmCPP-8	Unnamed__6	taTAAATATct	807	10	817	+	Zea mays
GmCPP-8	TCT-motif	TCTTAC	1642	6	1648	-	Arabidopsis thaliana	part of a light responsive element
GmCPP-8	Myc	TCTCTTA	1643	7	1650	-	Arabidopsis thaliana
GmCPP-8	Myc	TCTCTTA	1733	7	1740	-	Arabidopsis thaliana
GmCPP-8	G-box	CACGTG	1962	6	1968	-	Arabidopsis thaliana	cis-acting regulatory element involved in light responsiveness
GmCPP-8	chs-CMA1a	TTACTTAA	1239	8	1247	-	Daucus carota	part of a light responsive element
GmCPP-8	GATA-motif	AAGATAAGATT	205	11	216	+	Arabidopsis thaliana	part of a light responsive element
GmCPP-8	AT1-motif	AATTATTTTTTATT	338	13	351	+	Solanum tuberosum	part of a light responsive module
GmCPP-8	G-Box	CACGTG	1962	6	1968	-	Pisum sativum	cis-acting regulatory element involved in light responsiveness
GmCPP-8	TATA	TATAAAAT	390	8	398	-	Arabidopsis thaliana
GmCPP-8	TATA	TATAAAAT	543	8	551	+	Arabidopsis thaliana
GmCPP-8	TATA	TATAAAAT	729	8	737	+	Arabidopsis thaliana
GmCPP-8	TATA	TATAAAAT	1653	8	1661	+	Arabidopsis thaliana
GmCPP-8	ARE	AAACCA	1041	6	1047	-	Zea mays	cis-acting regulatory element essential for the anaerobic induction
GmCPP-8	ARE	AAACCA	1177	6	1183	-	Zea mays	cis-acting regulatory element essential for the anaerobic induction
GmCPP-8	ARE	AAACCA	1848	6	1854	+	Zea mays	cis-acting regulatory element essential for the anaerobic induction
GmCPP-8	ARE	AAACCA	1951	6	1957	+	Zea mays	cis-acting regulatory element essential for the anaerobic induction
GmCPP-8	Unnamed__1	CGTGG	1964	5	1969	+	Zea mays
GmCPP-8	TCCC-motif	TCTCCCT	1811	7	1818	-	Spinacia oleracea	part of a light responsive element
GmCPP-8	AT~TATA-box	TATATA	77	6	83	+	Arabidopsis thaliana
GmCPP-8	AT~TATA-box	TATATA	79	6	85	+	Arabidopsis thaliana
GmCPP-8	AT~TATA-box	TATATAAA	392	8	400	-	Arabidopsis thaliana
GmCPP-8	AT~TATA-box	TATATA	394	6	400	+	Arabidopsis thaliana
GmCPP-8	AT~TATA-box	TATATA	396	6	402	+	Arabidopsis thaliana
GmCPP-8	AT~TATA-box	TATATA	470	6	476	+	Arabidopsis thaliana
GmCPP-8	AT~TATA-box	TATATA	727	6	733	+	Arabidopsis thaliana
GmCPP-8	AT~TATA-box	TATATA	775	6	781	+	Arabidopsis thaliana
GmCPP-8	AT~TATA-box	TATATA	805	6	811	+	Arabidopsis thaliana
GmCPP-8	AT~TATA-box	TATATA	813	6	819	+	Arabidopsis thaliana
GmCPP-8	AT~TATA-box	TATATA	815	6	821	+	Arabidopsis thaliana
GmCPP-8	AT~TATA-box	TATATA	817	6	823	+	Arabidopsis thaliana
GmCPP-8	AT~TATA-box	TATATA	819	6	825	+	Arabidopsis thaliana
GmCPP-8	AT~TATA-box	TATATA	821	6	827	+	Arabidopsis thaliana
GmCPP-8	AT~TATA-box	TATATA	823	6	829	+	Arabidopsis thaliana
GmCPP-8	AT~TATA-box	TATATA	825	6	831	+	Arabidopsis thaliana
GmCPP-8	AT~TATA-box	TATATA	827	6	833	+	Arabidopsis thaliana
GmCPP-8	AT~TATA-box	TATATA	829	6	835	+	Arabidopsis thaliana
GmCPP-8	AT~TATA-box	TATATA	831	6	837	+	Arabidopsis thaliana
GmCPP-8	AT~TATA-box	TATATA	833	6	839	+	Arabidopsis thaliana
GmCPP-8	AT~TATA-box	TATATA	835	6	841	+	Arabidopsis thaliana
GmCPP-8	AT~TATA-box	TATATA	837	6	843	+	Arabidopsis thaliana
GmCPP-8	AT~TATA-box	TATATA	839	6	845	+	Arabidopsis thaliana
GmCPP-8	AT~TATA-box	TATATA	841	6	847	+	Arabidopsis thaliana
GmCPP-8	AT~TATA-box	TATATA	843	6	849	+	Arabidopsis thaliana
GmCPP-8	AT~TATA-box	TATATA	845	6	851	+	Arabidopsis thaliana
GmCPP-8	AT~TATA-box	TATATA	847	6	853	+	Arabidopsis thaliana
GmCPP-8	AT~TATA-box	TATATA	849	6	855	+	Arabidopsis thaliana
GmCPP-8	AT~TATA-box	TATATA	851	6	857	+	Arabidopsis thaliana
GmCPP-8	AT~TATA-box	TATATA	853	6	859	+	Arabidopsis thaliana
GmCPP-8	AT~TATA-box	TATATA	855	6	861	+	Arabidopsis thaliana
GmCPP-8	AT~TATA-box	TATATA	857	6	863	+	Arabidopsis thaliana
GmCPP-8	AT~TATA-box	TATATA	859	6	865	+	Arabidopsis thaliana
GmCPP-8	AT~TATA-box	TATATA	861	6	867	+	Arabidopsis thaliana
GmCPP-8	AT~TATA-box	TATATA	863	6	869	+	Arabidopsis thaliana
GmCPP-8	AT~TATA-box	TATATA	865	6	871	+	Arabidopsis thaliana
GmCPP-8	AT~TATA-box	TATATA	867	6	873	+	Arabidopsis thaliana
GmCPP-8	AT~TATA-box	TATATA	982	6	988	+	Arabidopsis thaliana
GmCPP-8	AT~TATA-box	TATATAAA	1025	8	1033	-	Arabidopsis thaliana
GmCPP-8	AT~TATA-box	TATATA	1027	6	1033	+	Arabidopsis thaliana
GmCPP-8	AT~TATA-box	TATATA	1118	6	1124	-	Arabidopsis thaliana
GmCPP-8	AT~TATA-box	TATATAAA	1161	8	1169	-	Arabidopsis thaliana
GmCPP-8	AT~TATA-box	TATATA	1163	6	1169	-	Arabidopsis thaliana
GmCPP-8	AT~TATA-box	TATATA	1448	6	1454	-	Arabidopsis thaliana
GmCPP-8	AT~TATA-box	TATATAAA	1518	8	1526	-	Arabidopsis thaliana
GmCPP-8	AT~TATA-box	TATATA	1520	6	1526	-	Arabidopsis thaliana
GmCPP-8	AT~TATA-box	TATATA	1522	6	1528	-	Arabidopsis thaliana
GmCPP-8	HD-Zip 1	CAAT(A/T)ATTG	1476	8.5	1484.5	-	Arabidopsis thaliana	element involved in differentiation of the palisade mesophyll cells
GmCPP-8	I-box	AGATAAGG	1272	8	1280	+	Triticum aestivum	part of a light responsive element
GmCPP-8	WUN-motif	AAATTACTA	20	9	29	+	Nicotiana glutinosa
GmCPP-8	WUN-motif	AAATTTCTT	2156	9	2165	-	Nicotiana glutinosa
GmCPP-8		motif_sequence	1	4	5	+	organism	short_function
GmCPP-8		motif_sequence	322	4	326	+	organism	short_function
GmCPP-8		motif_sequence	669	4	673	+	organism	short_function
GmCPP-8		motif_sequence	970	4	974	-	organism	short_function
GmCPP-8		motif_sequence	1050	4	1054	+	organism	short_function
GmCPP-8		motif_sequence	1785	4	1789	-	organism	short_function
GmCPP-8	Unnamed__4	CTCC	1813	4	1817	-	Petroselinum hortense
GmCPP-8	Unnamed__4	CTCC	2033	4	2037	+	Petroselinum hortense
GmCPP-8	ABRE	CACGTG	1962	6	1968	-	Arabidopsis thaliana	cis-acting element involved in the abscisic acid responsiveness
GmCPP-8	ABRE	ACGTG	1963	5	1968	+	Arabidopsis thaliana	cis-acting element involved in the abscisic acid responsiveness
GmCPP-8	TCA	TCATCTTCAT	1433	9	1442	+	Pisum sativum
GmCPP-8	AAGAA-motif	GAAAGAA	1358	7	1365	+	Avena sativa
GmCPP-8	MYB	TAACCA	1201	6	1207	-	Arabidopsis thaliana
GmCPP-8	MYB	TAACCA	1236	6	1242	-	Arabidopsis thaliana
GmCPP-8	MYB	CAACCA	1852	6	1858	+	Arabidopsis thaliana
GmCPP-8	CAAT-box	CAAAT	29	5	34	+	Pisum sativum	common cis-acting element in promoter and enhancer regions
GmCPP-8	CAAT-box	CAAAT	42	5	47	+	Pisum sativum	common cis-acting element in promoter and enhancer regions
GmCPP-8	CAAT-box	CAAAT	49	5	54	+	Pisum sativum	common cis-acting element in promoter and enhancer regions
GmCPP-8	CAAT-box	CAAT	68	4	72	-	Nicotiana glutinosa
GmCPP-8	CAAT-box	CAAT	91	4	95	+	Nicotiana glutinosa
GmCPP-8	CAAT-box	CAAT	122	4	126	-	Nicotiana glutinosa
GmCPP-8	CAAT-box	CAAT	162	4	166	-	Nicotiana glutinosa
GmCPP-8	CAAT-box	CAAT	169	4	173	+	Nicotiana glutinosa
GmCPP-8	CAAT-box	CAAT	175	4	179	+	Nicotiana glutinosa
GmCPP-8	CAAT-box	CAAAT	216	5	221	+	Pisum sativum	common cis-acting element in promoter and enhancer regions
GmCPP-8	CAAT-box	CAAT	238	4	242	-	Nicotiana glutinosa
GmCPP-8	CAAT-box	CAAT	493	4	497	-	Nicotiana glutinosa
GmCPP-8	CAAT-box	CAAT	520	4	524	+	Nicotiana glutinosa
GmCPP-8	CAAT-box	CAAT	566	4	570	-	Nicotiana glutinosa
GmCPP-8	CAAT-box	CAAT	606	4	610	-	Nicotiana glutinosa
GmCPP-8	CAAT-box	CAAT	674	4	678	+	Nicotiana glutinosa
GmCPP-8	CAAT-box	CAAT	717	4	721	-	Nicotiana glutinosa
GmCPP-8	CAAT-box	CAAAT	897	5	902	+	Pisum sativum	common cis-acting element in promoter and enhancer regions
GmCPP-8	CAAT-box	CAAT	900	4	904	-	Nicotiana glutinosa
GmCPP-8	CAAT-box	CAAT	959	4	963	-	Nicotiana glutinosa
GmCPP-8	CAAT-box	CAAAT	998	5	1003	-	Pisum sativum	common cis-acting element in promoter and enhancer regions
GmCPP-8	CAAT-box	CCAAT	1039	5	1044	-	Arabidopsis thaliana	common cis-acting element in promoter and enhancer regions
GmCPP-8	CAAT-box	CAAT	1095	4	1099	-	Nicotiana glutinosa
GmCPP-8	CAAT-box	CAAAT	1134	5	1139	-	Pisum sativum	common cis-acting element in promoter and enhancer regions
GmCPP-8	CAAT-box	CAAAT	1171	5	1176	+	Pisum sativum	common cis-acting element in promoter and enhancer regions
GmCPP-8	CAAT-box	CAAAT	1174	5	1179	-	Pisum sativum	common cis-acting element in promoter and enhancer regions
GmCPP-8	CAAT-box	CAAT	1225	4	1229	+	Nicotiana glutinosa
GmCPP-8	CAAT-box	CCAAT	1234	5	1239	-	Arabidopsis thaliana	common cis-acting element in promoter and enhancer regions
GmCPP-8	CAAT-box	CAAAT	1316	5	1321	-	Pisum sativum	common cis-acting element in promoter and enhancer regions
GmCPP-8	CAAT-box	CAAT	1350	4	1354	+	Nicotiana glutinosa
GmCPP-8	CAAT-box	CAAT	1453	4	1457	-	Nicotiana glutinosa
GmCPP-8	CAAT-box	CAAT	1476	4	1480	+	Nicotiana glutinosa
GmCPP-8	CAAT-box	CAAT	1481	4	1485	-	Nicotiana glutinosa
GmCPP-8	CAAT-box	CAAT	1527	4	1531	-	Nicotiana glutinosa
GmCPP-8	CAAT-box	CAAAT	1562	5	1567	-	Pisum sativum	common cis-acting element in promoter and enhancer regions
GmCPP-8	CAAT-box	CAAT	1595	4	1599	+	Nicotiana glutinosa
GmCPP-8	CAAT-box	CAAT	1608	4	1612	-	Nicotiana glutinosa
GmCPP-8	CAAT-box	CAAT	1621	4	1625	+	Nicotiana glutinosa
GmCPP-8	CAAT-box	CAAT	1689	4	1693	-	Nicotiana glutinosa
GmCPP-8	CAAT-box	CCAAT	1855	5	1860	+	Arabidopsis thaliana	common cis-acting element in promoter and enhancer regions
GmCPP-8	CAAT-box	CAAT	1856	4	1860	+	Nicotiana glutinosa
GmCPP-8	CAAT-box	CCAAT	1954	5	1959	+	Arabidopsis thaliana	common cis-acting element in promoter and enhancer regions
GmCPP-8	CAAT-box	CAAT	1955	4	1959	+	Nicotiana glutinosa
GmCPP-8	CAAT-box	CAAT	1987	4	1991	+	Nicotiana glutinosa
GmCPP-8	CAAT-box	CAAAT	1991	5	1996	+	Pisum sativum	common cis-acting element in promoter and enhancer regions
GmCPP-8	CAAT-box	CAAT	2060	4	2064	-	Nicotiana glutinosa
GmCPP-8	CAAT-box	CAAT	2086	4	2090	-	Nicotiana glutinosa
GmCPP-8	CAAT-box	CAAAT	2161	5	2166	-	Pisum sativum	common cis-acting element in promoter and enhancer regions
GmCPP-8	GT1-motif	GGTTAAT	1202	7	1209	+	Avena sativa	light responsive element
GmCPP-8	GT1-motif	GGTTAA	1237	6	1243	+	Arabidopsis thaliana	light responsive element
GmCPP-8	ERE	ATTTCATA	369	8	377	-	Nicotiana glutinos
GmCPP-8	ERE	ATTTTAAA	427	8	435	-	Nicotiana glutinos
GmCPP-8	ERE	ATTTTAAA	766	8	774	+	Nicotiana glutinos
GmCPP-8	ERE	ATTTTAAA	798	8	806	-	Nicotiana glutinos
GmCPP-8	ERE	ATTTTAAA	1004	8	1012	+	Nicotiana glutinos
GmCPP-8	ERE	ATTTTAAA	1140	8	1148	+	Nicotiana glutinos
GmCPP-8	ERE	ATTTTAAA	1468	8	1476	+	Nicotiana glutinos
GmCPP-8	ERE	ATTTTAAA	2044	8	2052	+	Nicotiana glutinos
GmCPP-8	ERE	ATTTTAAA	2046	8	2054	-	Nicotiana glutinos
GmCPP-8	MYB-like sequence	TAACCA	1201	6	1207	-	Arabidopsis thaliana
GmCPP-8	MYB-like sequence	TAACCA	1236	6	1242	-	Arabidopsis thaliana
GmCPP-9	H-box	CCTACCNNNNNNNCTNNNNA	1969	9	1978	-	Phaseolus vulgaris
GmCPP-9	ARE	AAACCA	888	6	894	+	Zea mays	cis-acting regulatory element essential for the anaerobic induction
GmCPP-9	ARE	AAACCA	1828	6	1834	-	Zea mays	cis-acting regulatory element essential for the anaerobic induction
GmCPP-9	ARE	AAACCA	2056	6	2062	+	Zea mays	cis-acting regulatory element essential for the anaerobic induction
GmCPP-9	TATA	TATAAAAT	687	8	695	-	Arabidopsis thaliana
GmCPP-9	TATA	TATAAAAT	1362	8	1370	-	Arabidopsis thaliana
GmCPP-9	TGACG-motif	TGACG	209	5	214	-	Hordeum vulgare	cis-acting regulatory element involved in the MeJA-responsiveness
GmCPP-9	MYC	CATGTG	838	6	844	+	Arabidopsis thaliana
GmCPP-9	AT1-motif	AATTATTTTTTATT	548	13	561	+	Solanum tuberosum	part of a light responsive module
GmCPP-9	GATA-motif	AAGATAAGATT	1790	10	1800	+	Arabidopsis thaliana	part of a light responsive element
GmCPP-9	as-1	TGACG	209	5	214	-	Arabidopsis thaliana
GmCPP-9	TATA-box	ATATAA	302	6	308	+	Brassica oleracea	core promoter element around -30 of transcription start
GmCPP-9	TATA-box	TATA	303	4	307	+	Arabidopsis thaliana	core promoter element around -30 of transcription start
GmCPP-9	TATA-box	TATA	361	4	365	+	Arabidopsis thaliana	core promoter element around -30 of transcription start
GmCPP-9	TATA-box	TATACA	415	6	421	-	Helianthus annuus	core promoter element around -30 of transcription start
GmCPP-9	TATA-box	TATA	417	4	421	+	Arabidopsis thaliana	core promoter element around -30 of transcription start
GmCPP-9	TATA-box	ATTATA	559	6	565	+	Brassica napus	core promoter element around -30 of transcription start
GmCPP-9	TATA-box	TATAA	560	5	565	-	Arabidopsis thaliana	core promoter element around -30 of transcription start
GmCPP-9	TATA-box	TATA	561	4	565	+	Arabidopsis thaliana	core promoter element around -30 of transcription start
GmCPP-9	TATA-box	ATTATA	589	6	595	+	Brassica napus	core promoter element around -30 of transcription start
GmCPP-9	TATA-box	TATAA	590	5	595	-	Arabidopsis thaliana	core promoter element around -30 of transcription start
GmCPP-9	TATA-box	TATA	591	4	595	+	Arabidopsis thaliana	core promoter element around -30 of transcription start
GmCPP-9	TATA-box	ATATAA	599	6	605	+	Brassica oleracea	core promoter element around -30 of transcription start
GmCPP-9	TATA-box	TATA	600	4	604	+	Arabidopsis thaliana	core promoter element around -30 of transcription start
GmCPP-9	TATA-box	TACATAAA	606	8	614	-	Oryza sativa	core promoter element around -30 of transcription start
GmCPP-9	TATA-box	TATAAAA	688	7	695	-	Pisum sativum	core promoter element around -30 of transcription start
GmCPP-9	TATA-box	TATAAA	689	6	695	-	Helianthus annuus	core promoter element around -30 of transcription start
GmCPP-9	TATA-box	TATATAA	690	7	697	-	Arabidopsis thaliana	core promoter element around -30 of transcription start
GmCPP-9	TATA-box	TATATA	691	6	697	+	Arabidopsis thaliana	core promoter element around -30 of transcription start
GmCPP-9	TATA-box	ATATAT	692	6	698	+	Brassica napus	core promoter element around -30 of transcription start
GmCPP-9	TATA-box	TATATA	693	6	699	+	Arabidopsis thaliana	core promoter element around -30 of transcription start
GmCPP-9	TATA-box	ATATAA	694	6	700	+	Brassica oleracea	core promoter element around -30 of transcription start
GmCPP-9	TATA-box	TATA	695	4	699	+	Arabidopsis thaliana	core promoter element around -30 of transcription start
GmCPP-9	TATA-box	ATATAT	1189	6	1195	-	Brassica napus	core promoter element around -30 of transcription start
GmCPP-9	TATA-box	TATATA	1190	6	1196	-	Arabidopsis thaliana	core promoter element around -30 of transcription start
GmCPP-9	TATA-box	ATATAA	1191	6	1197	+	Brassica oleracea	core promoter element around -30 of transcription start
GmCPP-9	TATA-box	TATA	1192	4	1196	-	Arabidopsis thaliana	core promoter element around -30 of transcription start
GmCPP-9	TATA-box	TATA	1205	4	1209	-	Arabidopsis thaliana	core promoter element around -30 of transcription start
GmCPP-9	TATA-box	ATATAA	1209	6	1215	+	Brassica oleracea	core promoter element around -30 of transcription start
GmCPP-9	TATA-box	TATA	1210	4	1214	-	Arabidopsis thaliana	core promoter element around -30 of transcription start
GmCPP-9	TATA-box	ATATAA	1248	6	1254	+	Brassica oleracea	core promoter element around -30 of transcription start
GmCPP-9	TATA-box	TATA	1249	4	1253	-	Arabidopsis thaliana	core promoter element around -30 of transcription start
GmCPP-9	TATA-box	TATA	1264	4	1268	-	Arabidopsis thaliana	core promoter element around -30 of transcription start
GmCPP-9	TATA-box	TATA	1282	4	1286	-	Arabidopsis thaliana	core promoter element around -30 of transcription start
GmCPP-9	TATA-box	TATA	1326	4	1330	-	Arabidopsis thaliana	core promoter element around -30 of transcription start
GmCPP-9	TATA-box	TATAAAA	1363	7	1370	-	Pisum sativum	core promoter element around -30 of transcription start
GmCPP-9	TATA-box	TATAAA	1364	6	1370	-	Helianthus annuus	core promoter element around -30 of transcription start
GmCPP-9	TATA-box	TATAA	1365	5	1370	-	Arabidopsis thaliana	core promoter element around -30 of transcription start
GmCPP-9	TATA-box	TATA	1366	4	1370	-	Arabidopsis thaliana	core promoter element around -30 of transcription start
GmCPP-9	TATA-box	TATA	1383	4	1387	-	Arabidopsis thaliana	core promoter element around -30 of transcription start
GmCPP-9	TATA-box	TATA	1392	4	1396	-	Arabidopsis thaliana	core promoter element around -30 of transcription start
GmCPP-9	TATA-box	TATAAAA	1410	7	1417	-	Pisum sativum	core promoter element around -30 of transcription start
GmCPP-9	TATA-box	TATAAA	1411	6	1417	-	Helianthus annuus	core promoter element around -30 of transcription start
GmCPP-9	TATA-box	TATAA	1412	5	1417	-	Arabidopsis thaliana	core promoter element around -30 of transcription start
GmCPP-9	TATA-box	TATA	1413	4	1417	-	Arabidopsis thaliana	core promoter element around -30 of transcription start
GmCPP-9	TATA-box	TATAAAA	1434	7	1441	-	Pisum sativum	core promoter element around -30 of transcription start
GmCPP-9	TATA-box	TATAAA	1435	6	1441	-	Helianthus annuus	core promoter element around -30 of transcription start
GmCPP-9	TATA-box	TATATAA	1436	7	1443	-	Arabidopsis thaliana	core promoter element around -30 of transcription start
GmCPP-9	TATA-box	TATATA	1437	6	1443	-	Arabidopsis thaliana	core promoter element around -30 of transcription start
GmCPP-9	TATA-box	TATA	1439	4	1443	-	Arabidopsis thaliana	core promoter element around -30 of transcription start
GmCPP-9	TATA-box	TATAAAA	1459	7	1466	-	Pisum sativum	core promoter element around -30 of transcription start
GmCPP-9	TATA-box	TATAAA	1460	6	1466	-	Helianthus annuus	core promoter element around -30 of transcription start
GmCPP-9	TATA-box	TATAA	1461	5	1466	-	Arabidopsis thaliana	core promoter element around -30 of transcription start
GmCPP-9	TATA-box	TATA	1462	4	1466	-	Arabidopsis thaliana	core promoter element around -30 of transcription start
GmCPP-9	TATA-box	ATTATA	1492	6	1498	+	Brassica napus	core promoter element around -30 of transcription start
GmCPP-9	TATA-box	TATAA	1493	5	1498	-	Arabidopsis thaliana	core promoter element around -30 of transcription start
GmCPP-9	TATA-box	TATA	1494	4	1498	-	Arabidopsis thaliana	core promoter element around -30 of transcription start
GmCPP-9	TATA-box	ATATAA	1514	6	1520	+	Brassica oleracea	core promoter element around -30 of transcription start
GmCPP-9	TATA-box	TATA	1515	4	1519	-	Arabidopsis thaliana	core promoter element around -30 of transcription start
GmCPP-9	TATA-box	TAAAGATT	1518	8	1526	-	Arabidopsis thaliana	core promoter element around -30 of transcription start
GmCPP-9	TATA-box	TATAAA	1601	6	1607	-	Helianthus annuus	core promoter element around -30 of transcription start
GmCPP-9	TATA-box	TATAA	1602	5	1607	-	Arabidopsis thaliana	core promoter element around -30 of transcription start
GmCPP-9	TATA-box	TATA	1603	4	1607	-	Arabidopsis thaliana	core promoter element around -30 of transcription start
GmCPP-9	TATA-box	TATTTAAA	1612	8	1620	-	Arabidopsis thaliana	core promoter element around -30 of transcription start
GmCPP-9	TATA-box	TATAAA	1670	6	1676	-	Helianthus annuus	core promoter element around -30 of transcription start
GmCPP-9	TATA-box	TATAA	1671	5	1676	-	Arabidopsis thaliana	core promoter element around -30 of transcription start
GmCPP-9	TATA-box	TATA	1672	4	1676	-	Arabidopsis thaliana	core promoter element around -30 of transcription start
GmCPP-9	TATA-box	ATATAA	1696	6	1702	+	Brassica oleracea	core promoter element around -30 of transcription start
GmCPP-9	TATA-box	TATA	1697	4	1701	-	Arabidopsis thaliana	core promoter element around -30 of transcription start
GmCPP-9	TATA-box	TATA	1713	4	1717	-	Arabidopsis thaliana	core promoter element around -30 of transcription start
GmCPP-9	TATA-box	TATATA	1956	6	1962	-	Arabidopsis thaliana	core promoter element around -30 of transcription start
GmCPP-9	TATA-box	TATA	1958	4	1962	-	Arabidopsis thaliana	core promoter element around -30 of transcription start
GmCPP-9	Box 4	ATTAAT	288	6	294	+	Petroselinum crispum	part of a conserved DNA module involved in light responsiveness
GmCPP-9	Box 4	ATTAAT	429	6	435	+	Petroselinum crispum	part of a conserved DNA module involved in light responsiveness
GmCPP-9	Box 4	ATTAAT	674	6	680	+	Petroselinum crispum	part of a conserved DNA module involved in light responsiveness
GmCPP-9	Box 4	ATTAAT	713	6	719	+	Petroselinum crispum	part of a conserved DNA module involved in light responsiveness
GmCPP-9	Box 4	ATTAAT	1465	6	1471	-	Petroselinum crispum	part of a conserved DNA module involved in light responsiveness
GmCPP-9	Box 4	ATTAAT	1625	6	1631	-	Petroselinum crispum	part of a conserved DNA module involved in light responsiveness
GmCPP-9	Box 4	ATTAAT	1968	6	1974	-	Petroselinum crispum	part of a conserved DNA module involved in light responsiveness
GmCPP-9	W box	TTGACC	1949	6	1955	+	Arabidopsis thaliana
GmCPP-9	ERE	ATTTTAAA	1472	8	1480	+	Nicotiana glutinos
GmCPP-9	ERE	ATTTTAAA	1474	8	1482	-	Nicotiana glutinos
GmCPP-9	ERE	ATTTTAAA	1676	8	1684	+	Nicotiana glutinos
GmCPP-9	MYB-like sequence	TAACCA	71	6	77	+	Arabidopsis thaliana
GmCPP-9	MYB-like sequence	TAACCA	309	6	315	-	Arabidopsis thaliana
GmCPP-9	MYB-like sequence	TAACCA	648	6	654	+	Arabidopsis thaliana
GmCPP-9	MYB-like sequence	TAACCA	2051	6	2057	+	Arabidopsis thaliana
GmCPP-9	circadian	CAAAGATATC	1175	9	1184	+	Lycopersicon esculentum	cis-acting regulatory element involved in circadian control
GmCPP-9	CAAT-box	CAAT	5	4	9	-	Nicotiana glutinosa
GmCPP-9	CAAT-box	CAAT	67	4	71	-	Nicotiana glutinosa
GmCPP-9	CAAT-box	CAAAT	75	5	80	+	Pisum sativum	common cis-acting element in promoter and enhancer regions
GmCPP-9	CAAT-box	CAAT	88	4	92	-	Nicotiana glutinosa
GmCPP-9	CAAT-box	CAAAT	150	5	155	+	Pisum sativum	common cis-acting element in promoter and enhancer regions
GmCPP-9	CAAT-box	CAAAT	182	5	187	-	Pisum sativum	common cis-acting element in promoter and enhancer regions
GmCPP-9	CAAT-box	CCAAT	215	5	220	+	Arabidopsis thaliana	common cis-acting element in promoter and enhancer regions
GmCPP-9	CAAT-box	CAAT	216	4	220	+	Nicotiana glutinosa
GmCPP-9	CAAT-box	CCAAT	263	5	268	+	Arabidopsis thaliana	common cis-acting element in promoter and enhancer regions
GmCPP-9	CAAT-box	CAAT	264	4	268	+	Nicotiana glutinosa
GmCPP-9	CAAT-box	CAAT	355	4	359	+	Nicotiana glutinosa
GmCPP-9	CAAT-box	CCAAT	464	5	469	+	Arabidopsis thaliana	common cis-acting element in promoter and enhancer regions
GmCPP-9	CAAT-box	CAAT	465	4	469	+	Nicotiana glutinosa
GmCPP-9	CAAT-box	CAAT	477	4	481	-	Nicotiana glutinosa
GmCPP-9	CAAT-box	CAAT	617	4	621	+	Nicotiana glutinosa
GmCPP-9	CAAT-box	CAAT	670	4	674	-	Nicotiana glutinosa
GmCPP-9	CAAT-box	CAAAT	684	5	689	+	Pisum sativum	common cis-acting element in promoter and enhancer regions
GmCPP-9	CAAT-box	CCAAT	847	5	852	-	Arabidopsis thaliana	common cis-acting element in promoter and enhancer regions
GmCPP-9	CAAT-box	CAAAT	853	5	858	-	Pisum sativum	common cis-acting element in promoter and enhancer regions
GmCPP-9	CAAT-box	CAAT	950	4	954	+	Nicotiana glutinosa
GmCPP-9	CAAT-box	CAAAT	1053	5	1058	-	Pisum sativum	common cis-acting element in promoter and enhancer regions
GmCPP-9	CAAT-box	CAAT	1160	4	1164	+	Nicotiana glutinosa
GmCPP-9	CAAT-box	CCAAT	1174	5	1179	+	Arabidopsis thaliana	common cis-acting element in promoter and enhancer regions
GmCPP-9	CAAT-box	CAAT	1175	4	1179	+	Nicotiana glutinosa
GmCPP-9	CAAT-box	CAAT	1184	4	1188	+	Nicotiana glutinosa
GmCPP-9	CAAT-box	CAAT	1216	4	1220	-	Nicotiana glutinosa
GmCPP-9	CAAT-box	CAAAT	1427	5	1432	+	Pisum sativum	common cis-acting element in promoter and enhancer regions
GmCPP-9	CAAT-box	CAAT	1443	4	1447	+	Nicotiana glutinosa
GmCPP-9	CAAT-box	CAAAT	1640	5	1645	+	Pisum sativum	common cis-acting element in promoter and enhancer regions
GmCPP-9	CAAT-box	CCAAT	1693	5	1698	+	Arabidopsis thaliana	common cis-acting element in promoter and enhancer regions
GmCPP-9	CAAT-box	CAAT	1694	4	1698	+	Nicotiana glutinosa
GmCPP-9	CAAT-box	CAAAT	1764	5	1769	-	Pisum sativum	common cis-acting element in promoter and enhancer regions
GmCPP-9	CAAT-box	CCAAT	1798	5	1803	-	Arabidopsis thaliana	common cis-acting element in promoter and enhancer regions
GmCPP-9	CAAT-box	CCAAT	1826	5	1831	-	Arabidopsis thaliana	common cis-acting element in promoter and enhancer regions
GmCPP-9	CAAT-box	CCAAT	2021	5	2026	+	Arabidopsis thaliana	common cis-acting element in promoter and enhancer regions
GmCPP-9	CAAT-box	CAAT	2022	4	2026	+	Nicotiana glutinosa
GmCPP-9	GT1-motif	GGTTAA	310	6	316	+	Arabidopsis thaliana	light responsive element
GmCPP-9	GT1-motif	GGTTAA	501	6	507	-	Arabidopsis thaliana	light responsive element
GmCPP-9	GT1-motif	GGTTAA	647	6	653	-	Arabidopsis thaliana	light responsive element
GmCPP-9	GT1-motif	GGTTAA	767	6	773	-	Arabidopsis thaliana	light responsive element
GmCPP-9	GT1-motif	GTGTGTGAA	2089	9	2098	-	Solanum tuberosum	light responsive element
GmCPP-9	Sp1	GGGCGG	1809	6	1815	+	Oryza sativa	light responsive element
GmCPP-9	CGTCA-motif	CGTCA	209	5	214	+	Hordeum vulgare	cis-acting regulatory element involved in the MeJA-responsiveness
GmCPP-9	AAGAA-motif	gGTAAAGAAA	643	9	652	-	Avena sativa
GmCPP-9	ACE	CTAACGTATT	1535	9	1544	-	Petroselinum crispum	cis-acting element involved in light responsiveness
GmCPP-9	MYB	TAACCA	71	6	77	+	Arabidopsis thaliana
GmCPP-9	MYB	TAACCA	309	6	315	-	Arabidopsis thaliana
GmCPP-9	MYB	TAACCA	648	6	654	+	Arabidopsis thaliana
GmCPP-9	MYB	CAACCA	1800	6	1806	-	Arabidopsis thaliana
GmCPP-9	MYB	CAACCA	1836	6	1842	-	Arabidopsis thaliana
GmCPP-9	MYB	TAACCA	2051	6	2057	+	Arabidopsis thaliana
GmCPP-9	TCA	TCATCTTCAT	2077	9	2086	+	Pisum sativum
GmCPP-9	chs-CMA2a	TCACTTGA	1945	8	1953	+	Petroselinum crispum	part of a light responsive element
GmCPP-9	AE-box	AGAAACAA	1635	8	1643	+	Arabidopsis thaliana	part of a module for light response
GmCPP-9	WUN-motif	AAATTACTA	48	9	57	+	Nicotiana glutinosa
GmCPP-9	WUN-motif	AAATTTCTT	231	9	240	-	Nicotiana glutinosa
GmCPP-9	CARE	CAACTCAC	294	8	302	-	Oryza sativa
GmCPP-9		motif_sequence	410	4	414	-	organism	short_function
GmCPP-9		motif_sequence	732	4	736	+	organism	short_function
GmCPP-9		motif_sequence	1112	4	1116	-	organism	short_function
GmCPP-9		motif_sequence	1256	4	1260	-	organism	short_function
GmCPP-9		motif_sequence	1734	4	1738	-	organism	short_function
GmCPP-9		motif_sequence	1754	4	1758	+	organism	short_function
GmCPP-9		motif_sequence	1789	4	1793	-	organism	short_function
GmCPP-9		motif_sequence	1994	4	1998	-	organism	short_function
GmCPP-9		motif_sequence	2017	4	2021	+	organism	short_function
GmCPP-9		motif_sequence	2145	4	2149	+	organism	short_function
GmCPP-9	ABRE	TACGGTC	1951	7	1958	-	Arabidopsis thaliana	cis-acting element involved in the abscisic acid responsiveness
GmCPP-9	Unnamed__4	CTCC	1994	4	1998	-	Petroselinum hortense
GmCPP-9	Unnamed__4	CTCC	2010	4	2014	+	Petroselinum hortense
GmCPP-9	Unnamed__4	CTCC	2019	4	2023	+	Petroselinum hortense
GmCPP-9	STRE	AGGGG	240	5	245	+	Arabidopsis thaliana
GmCPP-9	STRE	AGGGG	1977	5	1982	+	Arabidopsis thaliana
GmCPP-9	AT~TATA-box	TATATAAA	689	8	697	-	Arabidopsis thaliana
GmCPP-9	AT~TATA-box	TATATA	691	6	697	+	Arabidopsis thaliana
GmCPP-9	AT~TATA-box	TATATA	693	6	699	+	Arabidopsis thaliana
GmCPP-9	AT~TATA-box	TATATA	1190	6	1196	-	Arabidopsis thaliana
GmCPP-9	AT~TATA-box	TATATAAA	1435	8	1443	-	Arabidopsis thaliana
GmCPP-9	AT~TATA-box	TATATA	1437	6	1443	-	Arabidopsis thaliana
GmCPP-9	AT~TATA-box	TATATA	1956	6	1962	-	Arabidopsis thaliana
GmCPP-10	AT~TATA-box	TATATA	481	6	487	+	Arabidopsis thaliana
GmCPP-10	AT~TATA-box	TATATA	530	6	536	+	Arabidopsis thaliana
GmCPP-10	Myb	TAACTG	1826	6	1832	-	Arabidopsis thaliana
GmCPP-10	WRE3	CCACCT	1220	6	1226	-	Pisum sativum
GmCPP-10	Unnamed__4	CTCC	261	4	265	-	Petroselinum hortense
GmCPP-10	Unnamed__4	CTCC	1032	4	1036	+	Petroselinum hortense
GmCPP-10	Unnamed__4	CTCC	1184	4	1188	-	Petroselinum hortense
GmCPP-10	Unnamed__4	CTCC	1240	4	1244	-	Petroselinum hortense
GmCPP-10	Unnamed__4	CTCC	1861	4	1865	-	Petroselinum hortense
GmCPP-10	Unnamed__4	CTCC	1999	4	2003	-	Petroselinum hortense
GmCPP-10	Unnamed__4	CTCC	2116	4	2120	+	Petroselinum hortense
GmCPP-10	Unnamed__4	CTCC	2124	4	2128	+	Petroselinum hortense
GmCPP-10	ABRE	ACGTG	49	5	54	-	Arabidopsis thaliana	cis-acting element involved in the abscisic acid responsiveness
GmCPP-10	ABRE	ACGTG	525	5	530	-	Arabidopsis thaliana	cis-acting element involved in the abscisic acid responsiveness
GmCPP-10		motif_sequence	13	4	17	+	organism	short_function
GmCPP-10		motif_sequence	261	4	265	-	organism	short_function
GmCPP-10		motif_sequence	710	4	714	+	organism	short_function
GmCPP-10		motif_sequence	924	4	928	-	organism	short_function
GmCPP-10		motif_sequence	1030	4	1034	+	organism	short_function
GmCPP-10		motif_sequence	1229	4	1233	-	organism	short_function
GmCPP-10		motif_sequence	1519	4	1523	+	organism	short_function
GmCPP-10		motif_sequence	1632	4	1636	-	organism	short_function
GmCPP-10		motif_sequence	1820	4	1824	-	organism	short_function
GmCPP-10		motif_sequence	2008	4	2012	-	organism	short_function
GmCPP-10		motif_sequence	2076	4	2080	-	organism	short_function
GmCPP-10	AE-box	AGAAACTT	2107	8	2115	-	Arabidopsis thaliana	part of a module for light response
GmCPP-10	WUN-motif	AAATTACT	1456	8	1464	+	Nicotiana glutinosa
GmCPP-10	STRE	AGGGG	1792	5	1797	-	Arabidopsis thaliana
GmCPP-10	MYB recognition site	CCGTTG	158	6	164	-	Arabidopsis thaliana
GmCPP-10	MYB	CAACCA	1480	6	1486	-	Arabidopsis thaliana
GmCPP-10	MYB	CAACCA	2085	6	2091	-	Arabidopsis thaliana
GmCPP-10	AAGAA-motif	GAAAGAA	1360	7	1367	+	Avena sativa
GmCPP-10	AAGAA-motif	gGTAAAGAAA	1579	9	1588	+	Avena sativa
GmCPP-10	AAGAA-motif	gGTAAAGAAA	1631	9	1640	+	Avena sativa
GmCPP-10	AAGAA-motif	GAAAGAA	1867	7	1874	+	Avena sativa
GmCPP-10	AAGAA-motif	GAAAGAA	1955	7	1962	+	Avena sativa
GmCPP-10	TC-rich repeats	ATTCTCTAAC	673	10	683	-	Nicotiana tabacum	cis-acting element involved in defense and stress responsiveness
GmCPP-10	TC-rich repeats	ATTCTCTAAC	2011	9	2020	-	Nicotiana tabacum	cis-acting element involved in defense and stress responsiveness
GmCPP-10	CCAAT-box	CAACGG	158	6	164	+	Hordeum vulgare	MYBHv1 binding site
GmCPP-10	CAAT-box	CAAT	139	4	143	-	Nicotiana glutinosa
GmCPP-10	CAAT-box	CAAAT	165	5	170	+	Pisum sativum	common cis-acting element in promoter and enhancer regions
GmCPP-10	CAAT-box	CAAT	175	4	179	-	Nicotiana glutinosa
GmCPP-10	CAAT-box	CCAAT	184	5	189	+	Arabidopsis thaliana	common cis-acting element in promoter and enhancer regions
GmCPP-10	CAAT-box	CAAT	185	4	189	+	Nicotiana glutinosa
GmCPP-10	CAAT-box	CAAT	201	4	205	+	Nicotiana glutinosa
GmCPP-10	CAAT-box	CCAAT	203	5	208	-	Arabidopsis thaliana	common cis-acting element in promoter and enhancer regions
GmCPP-10	CAAT-box	CAAT	270	4	274	+	Nicotiana glutinosa
GmCPP-10	CAAT-box	CAAT	287	4	291	+	Nicotiana glutinosa
GmCPP-10	CAAT-box	CAAAT	336	5	341	+	Pisum sativum	common cis-acting element in promoter and enhancer regions
GmCPP-10	CAAT-box	CAAT	413	4	417	-	Nicotiana glutinosa
GmCPP-10	CAAT-box	CAAT	466	4	470	-	Nicotiana glutinosa
GmCPP-10	CAAT-box	CAAT	477	4	481	+	Nicotiana glutinosa
GmCPP-10	CAAT-box	CAAAT	487	5	492	+	Pisum sativum	common cis-acting element in promoter and enhancer regions
GmCPP-10	CAAT-box	CAAT	496	4	500	-	Nicotiana glutinosa
GmCPP-10	CAAT-box	CAAT	540	4	544	-	Nicotiana glutinosa
GmCPP-10	CAAT-box	CAAT	568	4	572	+	Nicotiana glutinosa
GmCPP-10	CAAT-box	CAAT	640	4	644	-	Nicotiana glutinosa
GmCPP-10	CAAT-box	CAAAT	769	5	774	+	Pisum sativum	common cis-acting element in promoter and enhancer regions
GmCPP-10	CAAT-box	CCAAT	813	5	818	-	Arabidopsis thaliana	common cis-acting element in promoter and enhancer regions
GmCPP-10	CAAT-box	CCAAT	852	5	857	-	Arabidopsis thaliana	common cis-acting element in promoter and enhancer regions
GmCPP-10	CAAT-box	CAAT	930	4	934	+	Nicotiana glutinosa
GmCPP-10	CAAT-box	CAAT	942	4	946	+	Nicotiana glutinosa
GmCPP-10	CAAT-box	CCAAT	995	5	1000	-	Arabidopsis thaliana	common cis-acting element in promoter and enhancer regions
GmCPP-10	CAAT-box	CAAT	1003	4	1007	-	Nicotiana glutinosa
GmCPP-10	CAAT-box	CAAAT	1071	5	1076	+	Pisum sativum	common cis-acting element in promoter and enhancer regions
GmCPP-10	CAAT-box	CAAT	1079	4	1083	+	Nicotiana glutinosa
GmCPP-10	CAAT-box	CAAT	1153	4	1157	+	Nicotiana glutinosa
GmCPP-10	CAAT-box	CAAAT	1267	5	1272	+	Pisum sativum	common cis-acting element in promoter and enhancer regions
GmCPP-10	CAAT-box	CAAT	1375	4	1379	+	Nicotiana glutinosa
GmCPP-10	CAAT-box	CAAAT	1450	5	1455	+	Pisum sativum	common cis-acting element in promoter and enhancer regions
GmCPP-10	CAAT-box	CAAT	1499	4	1503	-	Nicotiana glutinosa
GmCPP-10	CAAT-box	CAAT	1528	4	1532	+	Nicotiana glutinosa
GmCPP-10	CAAT-box	CAAAT	1540	5	1545	+	Pisum sativum	common cis-acting element in promoter and enhancer regions
GmCPP-10	CAAT-box	CAAAT	1585	5	1590	+	Pisum sativum	common cis-acting element in promoter and enhancer regions
GmCPP-10	CAAT-box	CAAAT	1677	5	1682	+	Pisum sativum	common cis-acting element in promoter and enhancer regions
GmCPP-10	CAAT-box	CCAAT	1745	5	1750	+	Arabidopsis thaliana	common cis-acting element in promoter and enhancer regions
GmCPP-10	CAAT-box	CAAT	1746	4	1750	+	Nicotiana glutinosa
GmCPP-10	CAAT-box	CAAT	1810	4	1814	-	Nicotiana glutinosa
GmCPP-10	CAAT-box	CAAAT	1965	5	1970	-	Pisum sativum	common cis-acting element in promoter and enhancer regions
[truncated: 414 more rows]

## Sheet: S3
	Type of CPP genes duplication in G. max				Collinearity/synteny and Ka/Ks anlysis of GmCPP gene family
	Trancription ID	Gene name	Gene Duplication type		Gene				Orthologous/paralogous				Ka/Ks estimation
	Glyma.01G236300.1.Wm82.a2.v1	GmCPP-1	WGD or Segmental		Gene	Chromosomal position	start	end	Gene	Chromosomal position	start	end	Ka	Ks	Ka/Ks
	Glyma.04G081700.1.Wm82.a2.v1	GmCPP-2	WGD or Segmental		Glyma.01G236300.1.Wm82.a2.v1	Chr01	56167008	56172146	Glyma.11G006900.1.Wm82.a2.v1	Chr11	487543	492345	0.0338053	0.0856794	0.394556
	Glyma.05G229900.1.Wm82.a2.v1	GmCPP-3	WGD or Segmental		Glyma.01G236300.1.Wm82.a2.v1	Chr01	56167008	56172146	Glyma.10G245500.1.Wm82.a2.v1	Chr10	47393249	47399064	0.188866	0.518062	0.364563
	Glyma.06G083400.1.Wm82.a2.v1	GmCPP-4	WGD or Segmental		Glyma.01G236300.1.Wm82.a2.v1	Chr01	56167008	56172146	Glyma.20G149100.1.Wm82.a2.v1	Chr20	38775772	38781508	0.178571	0.509232	0.350667
	Glyma.07G085300.1.Wm82.a2.v1	GmCPP-5	WGD or Segmental		Glyma.04G081700.1.Wm82.a2.v1	Chr04	6866100	6874037	Glyma.06G083400.1.Wm82.a2.v1	Chr06	6399093	6404808	0.0526228	0.0957097	0.549817
	Glyma.08G037400.1.Wm82.a2.v1	GmCPP-6	WGD or Segmental		Glyma.04G081700.1.Wm82.a2.v1	Chr04	6866100	6874037	Glyma.05G229900.1.Wm82.a2.v1	Chr05	40792469	40798927	0.461604	2.18987	0.210791
	Glyma.09G191600.1.Wm82.a2.v1	GmCPP-7	WGD or Segmental		Glyma.04G081700.1.Wm82.a2.v1	Chr04	6866100	6874037	Glyma.08G037400.1.Wm82.a2.v1	Chr08	2950964	2957163	0.461015	2.16205	0.21323
	Glyma.09G223500.1.Wm82.a2.v1	GmCPP-8	Dispersed		Glyma.05G229900.1.Wm82.a2.v1	Chr05	40792469	40798927	Glyma.08G037400.1.Wm82.a2.v1	Chr08	2950964	2957163	0.0457971	0.111565	0.410496
	Glyma.10G245500.1.Wm82.a2.v1	GmCPP-9	WGD or Segmental		Glyma.05G229900.1.Wm82.a2.v1	Chr05	40792469	40798927	Glyma.06G083400.1.Wm82.a2.v1	Chr06	6399093	6404808	0.467573	2.45374	0.190555
	Glyma.11G006900.1.Wm82.a2.v1	GmCPP-10	WGD or Segmental		Glyma.07G085300.1.Wm82.a2.v1	Chr07	7855189	7864377	Glyma.09G191600.1.Wm82.a2.v1	Chr09	41632344	41640905	0.0150669	0.0971167	0.155142
	Glyma.17G208500.1.Wm82.a2.v1	GmCPP-11	Dispersed		Glyma.10G245500.1.Wm82.a2.v1	Chr10	47393249	47399064	Glyma.11G006900.1.Wm82.a2.v1	Chr11	487543	492345	0.196937	0.516215	0.381503
	Glyma.20G149100.1.Wm82.a2.v1	GmCPP-12	WGD or Segmental		Glyma.10G245500.1.Wm82.a2.v1	Chr10	47393249	47399064	Glyma.20G149100.1.Wm82.a2.v1	Chr20	38775772	38781508	0.0421795	0.0776773	0.543009

## Sheet: S4
Biophysical properties of GmCPP
	pI	GRAVY
GmCPP1	7.11	-0.688
GmCPP2	8.47	-0.632
GmCPP3	6.26	-0.589
GmCPP4	8.54	-0.511
GmCPP5	9.2	-0.645
GmCPP6	7.67	-0.546
GmCPP7	6.82	-0.549
GmCPP8	5.41	-0.686
GmCPP9	5.84	-0.587
GmCPP10	6.39	-0.661
GmCPP11	5.8	-0.734
GmCPP12	6.02	-0.658
